# Supplementary material for: Effects of Optically Imposed Astigmatism on Early Eye Growth in Chicks
Source: PLoS One. 2015 Feb 12;10(2):e0117729. doi: 10.1371/journal.pone.0117729 (PMC4326281; doi:10.1371/journal.pone.0117729)
Supplement: S1 Dataset — 1). Refraction, both spherical and cylindrical refractive data of both eyes at P5 and P12 of treatment and control groups are included; 2). All, including data of refraction, corneal topography and eyeshape parameters (axial length and equatorial diameters) of both eyes at P5 and P12 (n = 8 per group); 3 & 4). RE and LE, ocular length at different eccentricities (from -60° to +60°) along horizontal and vertical meridians of right eye and left eye, respectively. (XLS) [file pone.0117729.s001.xls]

## Sheet: Refraction
Ocular Refraction		Right Eye								Left Eye								Right Eye								Left Eye
		Sph(R5)	Cyl(R5)	Axis(R5)	SE(R5)	MMM(R5)	MHM(R5)	J0(R5)	J45(R5)	Sph(L5)	Cyl(L5)	Axis(L5)	SE(L5)	MMM(L5)	MHM(L5)	J0(L5)	J45(L5)	Sph(R12)	Cyl(R12)	Axis(R12)	SE(R12)	MMM(R12)	MHM(R12)	J0(R12)	J45(R12)	Sph(L12)	Cyl(L12)	Axis(L12)	SE(L12)	MMM(L12)	MHM(L12)	J0(L12)	J45(L12)
H45	1	-0.9	0	180	-0.9	-0.9	-0.9	0	0	0.145	0	180	0.145	0.145	0.145	0	0	1.19	-2.6125	30	-0.11625	-1.4225	1.19	0.653125	1.13125	0.145	0	180	0.145	0.145	0.145	0	0
	2	-0.551667	0	180	-0.551667	-0.551667	-0.551667	0	0	-0.3775	0	180	-0.3775	-0.3775	-0.3775	0	0	0.493333	-4.7025	90	-1.85792	-4.20917	0.493333	-2.35125	2.88063e-16	0.145	0	180	0.145	0.145	0.145	0	0
	3	-0.551667	0	180	-0.551667	-0.551667	-0.551667	0	0	-0.3775	0	180	-0.3775	-0.3775	-0.3775	0	0	0.145	-3.135	90	-1.4225	-2.99	0.145	-1.5675	1.92042e-16	-0.3775	0	180	-0.3775	-0.3775	-0.3775	0	0
	4	-0.6	0	180	-0.6	-0.6	-0.6	0	0	0.145	0	180	0.145	0.145	0.145	0	0	0.793333	-5.225	45	-1.81917	-4.43167	0.793333	1.60035e-16	2.6125	0.6675	0	180	0.6675	0.6675	0.6675	0	0
	5	-1.4225	0	180	-1.4225	-1.4225	-1.4225	0	0	0.145	0	180	0.145	0.145	0.145	0	0	3.28	-3.135	90	1.7125	0.145	3.28	-1.5675	1.92042e-16	-0.3775	0	180	-0.3775	-0.3775	-0.3775	0	0
	6	0.145	0	180	0.145	0.145	0.145	0	0	3.28	0	180	3.28	3.28	3.28	0	0	0.145	-6.09583	75	-2.90292	-5.95083	0.145	-2.63957	1.52396	-0.725833	0	180	-0.725833	-0.725833	-0.725833	0	0
	7	1.19	0	180	1.19	1.19	1.19	0	0	1.19	0	180	1.19	1.19	1.19	0	0	4.325	-8.36	70	0.145	-4.035	4.325	-3.20207	2.68685	-0.9	0	180	-0.9	-0.9	-0.9	0	0
	8	-0.9	0	180	-0.9	-0.9	-0.9	0	0	-1.945	0	180	-1.945	-1.945	-1.945	0	0	3.28	-6.27	40	0.145	-2.99	3.28	0.544387	3.08737	-1.4225	0	180	-1.4225	-1.4225	-1.4225	0	0
	9	0.145	0	180	0.145	0.145	0.145	0	0	0.145	-1.045	90	-0.3775	-0.9	0.145	-0.5225	6.4014e-17	3.62108	-6.42967	76.5412	0.40625	-2.80858	3.62108	-2.86654	1.45538	-0.9	-0.5225	90	-1.16125	-1.4225	-0.9	-0.26125	3.2007e-17
	10	-0.9	0	180	-0.9	-0.9	-0.9	0	0	-0.3775	0	180	-0.3775	-0.3775	-0.3775	0	0	3.8025	-5.7475	50	0.92875	-1.945	3.8025	-0.499021	2.83009	0.145	0	180	0.145	0.145	0.145	0	0
	11	0.145	0	180	0.145	0.145	0.145	0	0	0.145	0	180	0.145	0.145	0.145	0	0	4.82635	-3.0927	53.3181	3.28	1.73365	4.82635	-0.442712	1.48162	-0.9	0	180	-0.9	-0.9	-0.9	0	0
	12	-0.551667	0	180	-0.551667	-0.551667	-0.551667	0	0	0.6675	-0.174167	90	0.580417	0.493333	0.6675	-0.0870833	1.0669e-17	-1.59667	-4.35417	70	-3.77375	-5.95083	-1.59667	-1.66774	1.3994	0.145	0	180	0.145	0.145	0.145	0	0
	13	-0.3775	0	180	-0.3775	-0.3775	-0.3775	0	0	0.145	-0.5225	90	-0.11625	-0.3775	0.145	-0.26125	3.2007e-17	-1.81918	-4.03976	65.9653	-3.83906	-5.85894	-1.81918	-1.34975	1.5027	0.145	0	180	0.145	0.145	0.145	0	0
	14	0.145	0	180	0.145	0.145	0.145	0	0	0.145	0	180	0.145	0.145	0.145	0	0	-5.42833	-2.78667	60	-6.82167	-8.215	-5.42833	-0.696667	1.20666	-0.3775	0	180	-0.3775	-0.3775	-0.3775	0	0
	15	0.6675	0	180	0.6675	0.6675	0.6675	0	0	0.145	0	180	0.145	0.145	0.145	0	0	-0.203333	-3.48333	60	-1.945	-3.68667	-0.203333	-0.870833	1.50833	1.7125	0	180	1.7125	1.7125	1.7125	0	0
	16	1.7125	0	180	1.7125	1.7125	1.7125	0	0	0.6675	0	180	0.6675	0.6675	0.6675	0	0	2.235	-4.18	70	0.145	-1.945	2.235	-1.60103	1.34343	0.6675	0	180	0.6675	0.6675	0.6675	0	0
	17	0.6675	0	180	0.6675	0.6675	0.6675	0	0	-0.9	0	180	-0.9	-0.9	-0.9	0	0	3.62833	-6.27	65	0.493333	-2.64167	3.62833	-2.01514	2.40155	-0.3775	-0.5225	90	-0.63875	-0.9	-0.3775	-0.26125	3.2007e-17
	18	0.6675	-1.045	90	0.145	-0.3775	0.6675	-0.5225	6.4014e-17	-0.9	0	180	-0.9	-0.9	-0.9	0	0	-1.81438	-4.18	85	-3.90437	-5.99437	-1.81438	-2.05825	0.362925	1.7125	-0.5225	90	1.45125	1.19	1.7125	-0.26125	3.2007e-17
	19	-0.9	-1.045	90	-1.4225	-1.945	-0.9	-0.5225	6.4014e-17	-1.4225	0	180	-1.4225	-1.4225	-1.4225	0	0	0.791777	-4.03668	68.5506	-1.22656	-3.2449	0.791777	-1.47855	1.3739	1.19	-1.045	90	0.6675	0.145	1.19	-0.5225	6.4014e-17
	20	0.145	-1.045	90	-0.3775	-0.9	0.145	-0.5225	6.4014e-17	-0.3775	0	180	-0.3775	-0.3775	-0.3775	0	0	4.83659	-4.05368	65.8978	2.80975	0.782912	4.83659	-1.35084	1.51106	0.145	0	180	0.145	0.145	0.145	0	0
H90	1	-0.9	0	180	-0.9	-0.9	-0.9	0	0	-0.9	0	180	-0.9	-0.9	-0.9	0	0	1.19	-5.92167	90	-1.77083	-4.73167	1.19	-2.96083	3.62746e-16	-0.9	0	180	-0.9	-0.9	-0.9	0	0
	2	0.145	0	180	0.145	0.145	0.145	0	0	-0.3775	0	180	-0.3775	-0.3775	-0.3775	0	0	1.19	-5.225	90	-1.4225	-4.035	1.19	-2.6125	3.2007e-16	0.145	0	180	0.145	0.145	0.145	0	0
	3	0.145	0	180	0.145	0.145	0.145	0	0	0.145	0	180	0.145	0.145	0.145	0	0	3.28	-6.7925	90	-0.11625	-3.5125	3.28	-3.39625	4.16091e-16	0.145	0	180	0.145	0.145	0.145	0	0
	4	-0.6	0	180	-0.6	-0.6	-0.6	0	0	0.145	0	180	0.145	0.145	0.145	0	0	3.10583	-4.52833	90	0.841667	-1.4225	3.10583	-2.26417	2.77394e-16	-0.3775	0	180	-0.3775	-0.3775	-0.3775	0	0
	5	-0.9	0	180	-0.9	-0.9	-0.9	0	0	-1.59667	-0.348333	90	-1.77083	-1.945	-1.59667	-0.174167	2.1338e-17	2.06083	-4.18	90	-0.0291667	-2.11917	2.06083	-2.09	2.56056e-16	-0.9	0	180	-0.9	-0.9	-0.9	0	0
	6	-0.3775	0	180	-0.3775	-0.3775	-0.3775	0	0	0.6675	-0.5225	90	0.40625	0.145	0.6675	-0.26125	3.2007e-17	3.97667	-5.225	90	1.36417	-1.24833	3.97667	-2.6125	3.2007e-16	0.145	0	180	0.145	0.145	0.145	0	0
	7	-1.4225	0	180	-1.4225	-1.4225	-1.4225	0	0	-0.9	0	180	-0.9	-0.9	-0.9	0	0	1.36417	-6.96667	90	-2.11917	-5.6025	1.36417	-3.48333	4.2676e-16	-0.9	0	180	-0.9	-0.9	-0.9	0	0
	8	-0.948333	-0.00348333	90	-0.950075	-0.951817	-0.948333	-0.00174167	2.1338e-19	-0.3775	-0.00209	90	-0.378545	-0.37959	-0.3775	-0.001045	1.28028e-19	2.06083	-7.14083	90	-1.50958	-5.08	2.06083	-3.57042	4.37429e-16	-1.945	0	180	-1.945	-1.945	-1.945	0	0
	9	-0.3775	0	180	-0.3775	-0.3775	-0.3775	0	0	-0.3775	0	180	-0.3775	-0.3775	-0.3775	0	0	2.93167	-5.57333	90	0.145	-2.64167	2.93167	-2.78667	3.41408e-16	0.145	0	180	0.145	0.145	0.145	0	0
	10	-0.0291667	0	180	-0.0291667	-0.0291667	-0.0291667	0	0	0.145	0	180	0.145	0.145	0.145	0	0	2.235	-5.7475	90	-0.63875	-3.5125	2.235	-2.87375	3.52077e-16	0.145	-1.045	90	-0.3775	-0.9	0.145	-0.5225	6.4014e-17
	11	-0.251667	0	180	-0.251667	-0.251667	-0.251667	0	0	-0.9	0	180	-0.9	-0.9	-0.9	0	0	1.19	-6.27	80	-1.945	-5.08	1.19	-2.94594	1.07223	-0.3775	0	180	-0.3775	-0.3775	-0.3775	0	0
	12	-0.251667	0	180	-0.251667	-0.251667	-0.251667	0	0	0.145	-0.5225	90	-0.11625	-0.3775	0.145	-0.26125	3.2007e-17	2.10438	-6.66188	80	-1.22656	-4.5575	2.10438	-3.13006	1.13925	1.19	-1.045	90	0.6675	0.145	1.19	-0.5225	6.4014e-17
	13	1.19	0	180	1.19	1.19	1.19	0	0	-0.3775	0	180	-0.3775	-0.3775	-0.3775	0	0	2.58333	-3.135	90	1.01583	-0.551667	2.58333	-1.5675	1.92042e-16	0.145	0	180	0.145	0.145	0.145	0	0
	14	-1.29667	0	180	-1.29667	-1.29667	-1.29667	0	0	-1.945	0	180	-1.945	-1.945	-1.945	0	0	0.841667	-4.35417	90	-1.33542	-3.5125	0.841667	-2.17708	2.66725e-16	1.19	0	180	1.19	1.19	1.19	0	0
	15	0.145	-0.696667	90	-0.203333	-0.551667	0.145	-0.348333	4.2676e-17	-1.4225	0	180	-1.4225	-1.4225	-1.4225	0	0	2.69381	-5.75074	77.9334	-0.181562	-3.05693	2.69381	-2.62405	1.17562	0.145	-1.045	90	-0.3775	-0.9	0.145	-0.5225	6.4014e-17
	16	0.319167	-0.174167	90	0.232083	0.145	0.319167	-0.0870833	1.0669e-17	0.6675	-1.045	90	0.145	-0.3775	0.6675	-0.5225	6.4014e-17	3.698	-6.5835	90	0.40625	-2.8855	3.698	-3.29175	4.03288e-16	1.19	0	180	1.19	1.19	1.19	0	0
	17	0.793333	0	180	0.793333	0.793333	0.793333	0	0	0.6675	0	180	0.6675	0.6675	0.6675	0	0	3.41063	-4.31062	90	1.25531	-0.9	3.41063	-2.15531	2.64058e-16	1.88667	-0.696667	90	1.53833	1.19	1.88667	-0.348333	4.2676e-17
	18	-0.203333	0	180	-0.203333	-0.203333	-0.203333	0	0	0.145	0	180	0.145	0.145	0.145	0	0	4.15083	-6.44417	90	0.92875	-2.29333	4.15083	-3.22208	3.94753e-16	1.19	0	180	1.19	1.19	1.19	0	0
	19	-0.9	0	180	-0.9	-0.9	-0.9	0	0	0.6675	-0.5225	90	0.40625	0.145	0.6675	-0.26125	3.2007e-17	2.40917	-6.44417	90	-0.812917	-4.035	2.40917	-3.22208	3.94753e-16	0.145	0	180	0.145	0.145	0.145	0	0
	20	0.6675	0	180	0.6675	0.6675	0.6675	0	0	-0.9	0	180	-0.9	-0.9	-0.9	0	0	3.01875	-6.7925	80	-0.3775	-3.77375	3.01875	-3.19143	1.16159	0.6675	0	180	0.6675	0.6675	0.6675	0	0
H135	1	-1.4225	0	180	-1.4225	-1.4225	-1.4225	0	0	-0.9	0	180	-0.9	-0.9	-0.9	0	0	5.37	-5.225	110	2.7575	0.145	5.37	-2.00129	-1.67928	0.6675	0	180	0.6675	0.6675	0.6675	0	0
	2	0.145	0	180	0.145	0.145	0.145	0	0	-0.3775	0	180	-0.3775	-0.3775	-0.3775	0	0	5.37	-5.225	120	2.7575	0.145	5.37	-1.30625	-2.26249	0.145	0	180	0.145	0.145	0.145	0	0
	3	-0.9	0	180	-0.9	-0.9	-0.9	0	0	-0.3775	0	180	-0.3775	-0.3775	-0.3775	0	0	1.17906	-5.72563	112.5	-1.68375	-4.54656	1.17906	-2.02432	-2.02432	-0.9	0	180	-0.9	-0.9	-0.9	0	0
	4	0.145	-0.5225	90	-0.11625	-0.3775	0.145	-0.26125	3.2007e-17	0.145	0	180	0.145	0.145	0.145	0	0	2.92679	-3.2994	116.313	1.27708	-0.372619	2.92679	-1.00137	-1.31102	0.6675	0	180	0.6675	0.6675	0.6675	0	0
	5	-0.3775	0	180	-0.3775	-0.3775	-0.3775	0	0	0.6675	0	180	0.6675	0.6675	0.6675	0	0	4.325	-7.48917	120	0.580417	-3.16417	4.325	-1.87229	-3.2429	-0.9	0	180	-0.9	-0.9	-0.9	0	0
	6	1.19	0	180	1.19	1.19	1.19	0	0	0.6675	0	180	0.6675	0.6675	0.6675	0	0	3.79971	-3.65471	135	1.97236	0.145	3.79971	-3.35817e-16	-1.82736	0.145	0	180	0.145	0.145	0.145	0	0
	7	-0.3775	0	180	-0.3775	-0.3775	-0.3775	0	0	0.6675	0	180	0.6675	0.6675	0.6675	0	0	4.325	-3.6575	115	2.49625	0.6675	4.325	-1.1755	-1.4009	0.6675	-1.045	90	0.145	-0.3775	0.6675	-0.5225	6.4014e-17
	8	-0.9	0	180	-0.9	-0.9	-0.9	0	0	-0.9	0	180	-0.9	-0.9	-0.9	0	0	4.325	-5.225	105	1.7125	-0.9	4.325	-2.26249	-1.30625	0.6675	0	180	0.6675	0.6675	0.6675	0	0
	9	-0.9	0	180	-0.9	-0.9	-0.9	0	0	-0.9	0	180	-0.9	-0.9	-0.9	0	0	4.325	-4.7025	105	1.97375	-0.3775	4.325	-2.03624	-1.17562	-0.3775	0	180	-0.3775	-0.3775	-0.3775	0	0
	10	-0.9	0	180	-0.9	-0.9	-0.9	0	0	-0.3775	0	180	-0.3775	-0.3775	-0.3775	0	0	2.7575	-4.18	120	0.6675	-1.4225	2.7575	-1.045	-1.80999	1.19	0	180	1.19	1.19	1.19	0	0
	11	1.19	-0.5225	90	0.92875	0.6675	1.19	-0.26125	3.2007e-17	-1.4225	0	180	-1.4225	-1.4225	-1.4225	0	0	5.18761	-5.03438	113.45	2.67042	0.153225	5.18761	-1.71991	-1.83798	-1.945	0	180	-1.945	-1.945	-1.945	0	0
	12	0.841667	0	180	0.841667	0.841667	0.841667	0	0	0.319167	0	180	0.319167	0.319167	0.319167	0	0	-2.99	-2.6125	110	-4.29625	-5.6025	-2.99	-1.00065	-0.839641	0.493333	-0.348333	90	0.319167	0.145	0.493333	-0.174167	2.1338e-17
	13	0.619167	-0.174167	90	0.532083	0.445	0.619167	-0.0870833	1.0669e-17	0.145	-0.174167	90	0.0579167	-0.0291667	0.145	-0.0870833	1.0669e-17	3.25694	-3.78556	112.709	1.36417	-0.528611	3.25694	-1.32861	-1.34812	0.493333	0	180	0.493333	0.493333	0.493333	0	0
	14	0.145	0	180	0.145	0.145	0.145	0	0	1.19	0	180	1.19	1.19	1.19	0	0	-0.203333	-4.87667	120	-2.64167	-5.08	-0.203333	-1.21917	-2.11166	-0.0291667	0	180	-0.0291667	-0.0291667	-0.0291667	0	0
	15	0.6675	-0.5225	90	0.40625	0.145	0.6675	-0.26125	3.2007e-17	-0.9	0	180	-0.9	-0.9	-0.9	0	0	1.09621	-3.99243	114.843	-0.9	-2.89621	1.09621	-1.29151	-1.52213	0.6675	0	180	0.6675	0.6675	0.6675	0	0
	16	0.0966667	-0.5225	90	-0.164583	-0.425833	0.0966667	-0.26125	3.2007e-17	0.145	0	180	0.145	0.145	0.145	0	0	-3.53033	-3.09935	97.5192	-5.08	-6.62967	-3.53033	-1.4966	-0.402087	0.6675	0	180	0.6675	0.6675	0.6675	0	0
	17	-0.9	0	180	-0.9	-0.9	-0.9	0	0	-0.3775	0	180	-0.3775	-0.3775	-0.3775	0	0	-0.203333	-4.18	120	-2.29333	-4.38333	-0.203333	-1.045	-1.80999	0.841667	-0.348333	90	0.6675	0.493333	0.841667	-0.174167	2.1338e-17
	18	0.145	0	180	0.145	0.145	0.145	0	0	-0.3775	0	180	-0.3775	-0.3775	-0.3775	0	0	-5.08	-4.7025	120	-7.43125	-9.7825	-5.08	-1.17562	-2.03624	0.145	0	180	0.145	0.145	0.145	0	0
	19	1.19	0	180	1.19	1.19	1.19	0	0	0.6675	-1.045	90	0.145	-0.3775	0.6675	-0.5225	6.4014e-17	2.235	-4.18	135	0.145	-1.945	2.235	-3.84084e-16	-2.09	1.19	-1.045	90	0.6675	0.145	1.19	-0.5225	6.4014e-17
	20	0.6675	0	180	0.6675	0.6675	0.6675	0	0	-0.9	0	180	-0.9	-0.9	-0.9	0	0	1.7125	-4.18	135	-0.3775	-2.4675	1.7125	-3.84084e-16	-2.09	0.6675	-0.5225	90	0.40625	0.145	0.6675	-0.26125	3.2007e-17
H180	1	-0.9	0	180	-0.9	-0.9	-0.9	0	0	-0.9	0	180	-0.9	-0.9	-0.9	0	0	1.7125	-3.135	90	0.145	-1.4225	1.7125	-1.5675	1.92042e-16	-1.4225	-0.5225	90	-1.68375	-1.945	-1.4225	-0.26125	3.2007e-17
	2	-0.9	0	180	-0.9	-0.9	-0.9	0	0	-0.3775	0	180	-0.3775	-0.3775	-0.3775	0	0	2.7575	-4.7025	180	0.40625	-1.945	2.7575	2.35125	-5.76126e-16	1.19	0	180	1.19	1.19	1.19	0	0
	3	0.145	0	180	0.145	0.145	0.145	0	0	-0.9	0	180	-0.9	-0.9	-0.9	0	0	3.28	-8.36	170	-0.9	-5.08	3.28	3.92792	-1.42964	-0.9	0	180	-0.9	-0.9	-0.9	0	0
	4	0.0966667	0	180	0.0966667	0.0966667	0.0966667	0	0	0.145	0	180	0.145	0.145	0.145	0	0	1.7125	-4.7025	180	-0.63875	-2.99	1.7125	2.35125	-5.76126e-16	0.145	0	180	0.145	0.145	0.145	0	0
	5	-1.4225	0	180	-1.4225	-1.4225	-1.4225	0	0	-0.3775	0	180	-0.3775	-0.3775	-0.3775	0	0	1.7125	-5.225	5	-0.9	-3.5125	1.7125	2.57281	0.453656	-0.3775	0	180	-0.3775	-0.3775	-0.3775	0	0
	6	-0.3775	0	180	-0.3775	-0.3775	-0.3775	0	0	-0.9	0	180	-0.9	-0.9	-0.9	0	0	-1.59667	0	180	-1.59667	-1.59667	-1.59667	0	0	-1.945	0	180	-1.945	-1.945	-1.945	0	0
	7	0.6675	0	180	0.6675	0.6675	0.6675	0	0	0.145	0	180	0.145	0.145	0.145	0	0	-1.59667	-2.43833	180	-2.81583	-4.035	-1.59667	1.21917	-2.98732e-16	-0.9	0	180	-0.9	-0.9	-0.9	0	0
	8	1.7125	0	180	1.7125	1.7125	1.7125	0	0	0.145	0	180	0.145	0.145	0.145	0	0	-0.203333	-1.74167	180	-1.07417	-1.945	-0.203333	0.870833	-2.1338e-16	0.145	0	180	0.145	0.145	0.145	0	0
	9	0.445	0	180	0.445	0.445	0.445	0	0	0.6675	0	180	0.6675	0.6675	0.6675	0	0	2.235	-2.96083	45	0.754583	-0.725833	2.235	9.06865e-17	1.48042	-1.945	-0.5225	90	-2.20625	-2.4675	-1.945	-0.26125	3.2007e-17
	10	1.19	0	180	1.19	1.19	1.19	0	0	0.6675	0	180	0.6675	0.6675	0.6675	0	0	-1.945	-2.26417	180	-3.07708	-4.20917	-1.945	1.13208	-2.77394e-16	0.145	0	180	0.145	0.145	0.145	0	0
	11	0.6675	-0.696667	90	0.319167	-0.0291667	0.6675	-0.348333	4.2676e-17	-0.9	-0.696667	90	-1.24833	-1.59667	-0.9	-0.348333	4.2676e-17	1.45125	-4.44125	180	-0.769375	-2.99	1.45125	2.22063	-5.44119e-16	-0.203333	0	180	-0.203333	-0.203333	-0.203333	0	0
	12	-0.9	0	180	-0.9	-0.9	-0.9	0	0	0.145	0	180	0.145	0.145	0.145	0	0	1.53833	0	180	1.53833	1.53833	1.53833	0	0	-0.725833	-0.174167	90	-0.812917	-0.9	-0.725833	-0.0870833	1.0669e-17
	13	0.145	0	180	0.145	0.145	0.145	0	0	-0.9	0	180	-0.9	-0.9	-0.9	0	0	0.772	-2.09	180	-0.273	-1.318	0.772	1.045	-2.56056e-16	-0.3775	0	180	-0.3775	-0.3775	-0.3775	0	0
	14	-0.3775	0	180	-0.3775	-0.3775	-0.3775	0	0	0.6675	-1.045	90	0.145	-0.3775	0.6675	-0.5225	6.4014e-17	3.60366	-3.60815	173.318	1.79958	-0.00449195	3.60366	1.75523	-0.41698	-0.551667	0	180	-0.551667	-0.551667	-0.551667	0	0
	15	-0.9	-0.348333	90	-1.07417	-1.24833	-0.9	-0.174167	2.1338e-17	0.145	0	180	0.145	0.145	0.145	0	0	2.57777	-3.4722	163.502	0.841667	-0.894435	2.57777	1.45609	-0.94544	-0.9	-0.348333	90	-1.07417	-1.24833	-0.9	-0.174167	2.1338e-17
	16	0.145	0	180	0.145	0.145	0.145	0	0	-0.3775	0	180	-0.3775	-0.3775	-0.3775	0	0	1.7125	-2.43833	180	0.493333	-0.725833	1.7125	1.21917	-2.98732e-16	1.19	0	180	1.19	1.19	1.19	0	0
	17	-1.29667	0	180	-1.29667	-1.29667	-1.29667	0	0	-0.9	0	180	-0.9	-0.9	-0.9	0	0	-0.9	-1.045	180	-1.4225	-1.945	-0.9	0.5225	-1.28028e-16	-0.3775	0	180	-0.3775	-0.3775	-0.3775	0	0
	18	-0.9	0	180	-0.9	-0.9	-0.9	0	0	-0.9	-0.5225	90	-1.16125	-1.4225	-0.9	-0.26125	3.2007e-17	-0.74211	-2.23161	166.165	-1.85792	-2.97372	-0.74211	0.988201	-0.518154	-0.9	0	180	-0.9	-0.9	-0.9	0	0
	19	0.145	0	180	0.145	0.145	0.145	0	0	0.841667	-0.696667	90	0.493333	0.145	0.841667	-0.348333	4.2676e-17	3.10583	-2.26417	180	1.97375	0.841667	3.10583	1.13208	-2.77394e-16	1.19	0	180	1.19	1.19	1.19	0	0
	20	1.19	0	180	1.19	1.19	1.19	0	0	0.145	-1.045	90	-0.3775	-0.9	0.145	-0.5225	6.4014e-17	0.92875	-1.17562	20	0.340938	-0.246875	0.92875	0.45029	0.377839	0.145	0	180	0.145	0.145	0.145	0	0
L90	1	-0.9	0	180	-0.9	-0.9	-0.9	0	0	0.145	0	180	0.145	0.145	0.145	0	0	1.19	-3.135	90	-0.3775	-1.945	1.19	-1.5675	1.92042e-16	-1.4225	0	180	-1.4225	-1.4225	-1.4225	0	0
	2	0.145	0	180	0.145	0.145	0.145	0	0	-0.3775	0	180	-0.3775	-0.3775	-0.3775	0	0	1.7125	-4.18	90	-0.3775	-2.4675	1.7125	-2.09	2.56056e-16	-1.4225	0	180	-1.4225	-1.4225	-1.4225	0	0
	3	0.145	0	180	0.145	0.145	0.145	0	0	-0.9	0	180	-0.9	-0.9	-0.9	0	0	1.19	-3.48333	90	-0.551667	-2.29333	1.19	-1.74167	2.1338e-16	-0.9	0	180	-0.9	-0.9	-0.9	0	0
	4	0.145	-0.5225	90	-0.11625	-0.3775	0.145	-0.26125	3.2007e-17	-0.9	0	180	-0.9	-0.9	-0.9	0	0	0.6675	-4.18	90	-1.4225	-3.5125	0.6675	-2.09	2.56056e-16	-1.945	0	180	-1.945	-1.945	-1.945	0	0
	5	0.145	0	180	0.145	0.145	0.145	0	0	-0.3775	0	180	-0.3775	-0.3775	-0.3775	0	0	2.235	-3.135	90	0.6675	-0.9	2.235	-1.5675	1.92042e-16	0.6675	0	180	0.6675	0.6675	0.6675	0	0
	6	0.0966667	0	180	0.0966667	0.0966667	0.0966667	0	0	0.145	0	180	0.145	0.145	0.145	0	0	2.7575	-4.7025	90	0.40625	-1.945	2.7575	-2.35125	2.88063e-16	0.6675	0	180	0.6675	0.6675	0.6675	0	0
	7	1.19	0	180	1.19	1.19	1.19	0	0	0.145	0	180	0.145	0.145	0.145	0	0	1.7125	-3.6575	100	-0.11625	-1.945	1.7125	-1.71846	-0.625469	-1.4225	0	180	-1.4225	-1.4225	-1.4225	0	0
	8	-0.3775	-0.5225	90	-0.63875	-0.9	-0.3775	-0.26125	3.2007e-17	-0.9	0	180	-0.9	-0.9	-0.9	0	0	1.7125	-3.83167	90	-0.203333	-2.11917	1.7125	-1.91583	2.34718e-16	-0.3775	0	180	-0.3775	-0.3775	-0.3775	0	0
	9	-0.3775	0	180	-0.3775	-0.3775	-0.3775	0	0	1.19	0	180	1.19	1.19	1.19	0	0	1.19	-3.135	90	-0.3775	-1.945	1.19	-1.5675	1.92042e-16	-0.3775	-0.5225	90	-0.63875	-0.9	-0.3775	-0.26125	3.2007e-17
	10	-0.9	0	180	-0.9	-0.9	-0.9	0	0	-0.9	0	180	-0.9	-0.9	-0.9	0	0	1.19	-3.6575	90	-0.63875	-2.4675	1.19	-1.82875	2.24049e-16	-0.9	0	180	-0.9	-0.9	-0.9	0	0
	11	-0.9	0	180	-0.9	-0.9	-0.9	0	0	-1.4225	0	180	-1.4225	-1.4225	-1.4225	0	0	2.235	-4.18	90	0.145	-1.945	2.235	-2.09	2.56056e-16	-0.3775	0	180	-0.3775	-0.3775	-0.3775	0	0
	12	-0.9	0	180	-0.9	-0.9	-0.9	0	0	0.6675	-0.5225	90	0.40625	0.145	0.6675	-0.26125	3.2007e-17	1.19	-5.225	80	-1.4225	-4.035	1.19	-2.45495	0.893528	0.145	0	180	0.145	0.145	0.145	0	0
	13	1.19	-1.045	90	0.6675	0.145	1.19	-0.5225	6.4014e-17	0.6675	0	180	0.6675	0.6675	0.6675	0	0	3.8025	-5.05083	90	1.27708	-1.24833	3.8025	-2.52542	3.09401e-16	0.6675	-0.5225	90	0.40625	0.145	0.6675	-0.26125	3.2007e-17
	14	0.6675	0	180	0.6675	0.6675	0.6675	0	0	0.6675	0	180	0.6675	0.6675	0.6675	0	0	2.235	-5.05083	90	-0.290417	-2.81583	2.235	-2.52542	3.09401e-16	0.493333	-0.5225	90	0.232083	-0.0291667	0.493333	-0.26125	3.2007e-17
	15	1.19	0	180	1.19	1.19	1.19	0	0	1.19	0	180	1.19	1.19	1.19	0	0	3.28	-5.225	80	0.6675	-1.945	3.28	-2.45495	0.893528	1.19	0	180	1.19	1.19	1.19	0	0
	16	-1.945	0	180	-1.945	-1.945	-1.945	0	0	-0.3775	0	180	-0.3775	-0.3775	-0.3775	0	0	3.77078	-4.63905	83.3181	1.45125	-0.868275	3.77078	-2.25672	0.536117	1.19	0	180	1.19	1.19	1.19	0	0
	17	-0.9	0	180	-0.9	-0.9	-0.9	0	0	-0.3775	0	180	-0.3775	-0.3775	-0.3775	0	0	1.50721	-4.4661	93.4472	-0.725833	-2.95888	1.50721	-2.2169	-0.268058	-0.3775	0	180	-0.3775	-0.3775	-0.3775	0	0
	18	-0.9	0	180	-0.9	-0.9	-0.9	0	0	-0.3775	0	180	-0.3775	-0.3775	-0.3775	0	0	1.19	-4.18	90	-0.9	-2.99	1.19	-2.09	2.56056e-16	-0.3775	0	180	-0.3775	-0.3775	-0.3775	0	0
	19	-0.203333	-1.045	90	-0.725833	-1.24833	-0.203333	-0.5225	6.4014e-17	0.145	-1.045	90	-0.3775	-0.9	0.145	-0.5225	6.4014e-17	1.7125	-3.6575	90	-0.11625	-1.945	1.7125	-1.82875	2.24049e-16	-1.4225	0	180	-1.4225	-1.4225	-1.4225	0	0
	20	-0.6	-0.5225	90	-0.86125	-1.1225	-0.6	-0.26125	3.2007e-17	0.145	-1.045	90	-0.3775	-0.9	0.145	-0.5225	6.4014e-17	3.59458	-5.33166	82.8855	0.92875	-1.73708	3.59458	-2.58404	0.655254	-0.3775	-0.5225	90	-0.63875	-0.9	-0.3775	-0.26125	3.2007e-17
L180	1	0.145	0	180	0.145	0.145	0.145	0	0	0.145	0	180	0.145	0.145	0.145	0	0	0.145	-2.09	180	-0.9	-1.945	0.145	1.045	-2.56056e-16	-0.9	0	180	-0.9	-0.9	-0.9	0	0
	2	0.145	0	180	0.145	0.145	0.145	0	0	0.145	0	180	0.145	0.145	0.145	0	0	0.6675	0	180	0.6675	0.6675	0.6675	0	0	-1.945	0	180	-1.945	-1.945	-1.945	0	0
	3	-1.945	0	180	-1.945	-1.945	-1.945	0	0	0.145	0	180	0.145	0.145	0.145	0	0	0.493333	0	180	0.493333	0.493333	0.493333	0	0	-0.3775	0	180	-0.3775	-0.3775	-0.3775	0	0
	4	-0.9	0	180	-0.9	-0.9	-0.9	0	0	-0.9	0	180	-0.9	-0.9	-0.9	0	0	1.01583	-1.91583	90	0.0579167	-0.9	1.01583	-0.957917	1.17359e-16	-0.9	0	180	-0.9	-0.9	-0.9	0	0
	5	-0.3775	0	180	-0.3775	-0.3775	-0.3775	0	0	-0.3775	0	180	-0.3775	-0.3775	-0.3775	0	0	1.19	-1.21917	180	0.580417	-0.0291667	1.19	0.609583	-1.49366e-16	-0.9	0	180	-0.9	-0.9	-0.9	0	0
	6	0.145	0	180	0.145	0.145	0.145	0	0	-0.9	0	180	-0.9	-0.9	-0.9	0	0	2.7575	-3.6575	180	0.92875	-0.9	2.7575	1.82875	-4.48098e-16	-1.945	0	180	-1.945	-1.945	-1.945	0	0
	7	-0.9	0	180	-0.9	-0.9	-0.9	0	0	-0.9	0	180	-0.9	-0.9	-0.9	0	0	1.19	-1.5675	90	0.40625	-0.3775	1.19	-0.78375	9.6021e-17	-0.9	0	180	-0.9	-0.9	-0.9	0	0
	8	0.0966667	0	180	0.0966667	0.0966667	0.0966667	0	0	-0.9	0	180	-0.9	-0.9	-0.9	0	0	0.145	-2.09	180	-0.9	-1.945	0.145	1.045	-2.56056e-16	-0.3775	0	180	-0.3775	-0.3775	-0.3775	0	0
	9	-0.948333	-1.045	90	-1.47083	-1.99333	-0.948333	-0.5225	6.4014e-17	-0.9	0	180	-0.9	-0.9	-0.9	0	0	1.88667	-2.09	180	0.841667	-0.203333	1.88667	1.045	-2.56056e-16	0.145	0	180	0.145	0.145	0.145	0	0
	10	-1.4225	0	180	-1.4225	-1.4225	-1.4225	0	0	-0.3775	0	180	-0.3775	-0.3775	-0.3775	0	0	2.235	-1.045	180	1.7125	1.19	2.235	0.5225	-1.28028e-16	-0.9	-0.5225	90	-1.16125	-1.4225	-0.9	-0.26125	3.2007e-17
	11	1.19	0	180	1.19	1.19	1.19	0	0	1.19	0	180	1.19	1.19	1.19	0	0	2.7575	-2.26417	180	1.62542	0.493333	2.7575	1.13208	-2.77394e-16	0.6675	0	180	0.6675	0.6675	0.6675	0	0
	12	-0.6	-1.045	90	-1.1225	-1.645	-0.6	-0.5225	6.4014e-17	-1.4225	0	180	-1.4225	-1.4225	-1.4225	0	0	1.6775	-1.10563	168.842	1.12469	0.571873	1.6775	0.511411	-0.20991	0.6675	0	180	0.6675	0.6675	0.6675	0	0
	13	0.6675	0	180	0.6675	0.6675	0.6675	0	0	1.19	0	180	1.19	1.19	1.19	0	0	-0.551667	0	180	-0.551667	-0.551667	-0.551667	0	0	1.19	-0.5225	90	0.92875	0.6675	1.19	-0.26125	3.2007e-17
	14	0.145	0	180	0.145	0.145	0.145	0	0	0.145	0	180	0.145	0.145	0.145	0	0	-0.3775	0	180	-0.3775	-0.3775	-0.3775	0	0	0.145	0	180	0.145	0.145	0.145	0	0
	15	0.145	0	180	0.145	0.145	0.145	0	0	1.19	0	180	1.19	1.19	1.19	0	0	1.01583	-1.045	160	0.493333	-0.0291667	1.01583	0.400258	-0.335857	0.145	0	180	0.145	0.145	0.145	0	0
	16	0.6675	0	180	0.6675	0.6675	0.6675	0	0	1.19	-1.045	90	0.6675	0.145	1.19	-0.5225	6.4014e-17	0.798125	-1.045	180	0.275625	-0.246875	0.798125	0.5225	-1.28028e-16	0.145	0	180	0.145	0.145	0.145	0	0
	17	0.145	-0.5225	90	-0.11625	-0.3775	0.145	-0.26125	3.2007e-17	0.145	0	180	0.145	0.145	0.145	0	0	-0.3775	0	180	-0.3775	-0.3775	-0.3775	0	0	1.19	-1.045	90	0.6675	0.145	1.19	-0.5225	6.4014e-17
	18	0.145	0	180	0.145	0.145	0.145	0	0	-0.3775	-0.000696667	90	-0.377848	-0.378197	-0.3775	-0.000348333	4.2676e-20	2.235	-2.6125	180	0.92875	-0.3775	2.235	1.30625	-3.2007e-16	-0.3775	0	180	-0.3775	-0.3775	-0.3775	0	0
Control	1	0.445	-0.5225	90	0.18375	-0.0775	0.445	-0.26125	3.2007e-17	0.145	-0.348333	90	-0.0291667	-0.203333	0.145	-0.174167	2.1338e-17	0.145	-0.5225	90	-0.11625	-0.3775	0.145	-0.26125	3.2007e-17	0.145	0	180	0.145	0.145	0.145	0	0
	2	-0.9	0	180	-0.9	-0.9	-0.9	0	0	-0.9	0	180	-0.9	-0.9	-0.9	0	0	1.19	-0.5225	90	0.92875	0.6675	1.19	-0.26125	3.2007e-17	1.19	0	180	1.19	1.19	1.19	0	0
	3	0.793333	0	180	0.793333	0.793333	0.793333	0	0	1.19	-1.045	90	0.6675	0.145	1.19	-0.5225	6.4014e-17	-0.3775	0	180	-0.3775	-0.3775	-0.3775	0	0	1.7125	-0.696667	90	1.36417	1.01583	1.7125	-0.348333	4.2676e-17
	4	-1.4225	-0.5225	90	-1.68375	-1.945	-1.4225	-0.26125	3.2007e-17	-0.9	0	180	-0.9	-0.9	-0.9	0	0	1.88667	-0.348333	90	1.7125	1.53833	1.88667	-0.174167	2.1338e-17	2.235	-0.348333	90	2.06083	1.88667	2.235	-0.174167	2.1338e-17
	5	0.145	0	180	0.145	0.145	0.145	0	0	1.19	-2.09	90	0.145	-0.9	1.19	-1.045	1.28028e-16	0.145	-0.5225	90	-0.11625	-0.3775	0.145	-0.26125	3.2007e-17	1.19	-1.045	90	0.6675	0.145	1.19	-0.5225	6.4014e-17
	6	1.19	0	180	1.19	1.19	1.19	0	0	0.145	0	180	0.145	0.145	0.145	0	0	1.19	-1.045	90	0.6675	0.145	1.19	-0.5225	6.4014e-17	1.19	0	180	1.19	1.19	1.19	0	0
	7	1.7125	-1.045	90	1.19	0.6675	1.7125	-0.5225	6.4014e-17	0.145	0	180	0.145	0.145	0.145	0	0	1.38045	-0.380908	81.7926	1.19	0.999546	1.38045	-0.182691	0.0538205	0.145	-1.045	90	-0.3775	-0.9	0.145	-0.5225	6.4014e-17
	8	1.19	0	180	1.19	1.19	1.19	0	0	0.6675	0	180	0.6675	0.6675	0.6675	0	0	1.19	0	180	1.19	1.19	1.19	0	0	2.235	0	180	2.235	2.235	2.235	0	0

## Sheet: ALL
Ocular Refraction		Right Eye/P5						Left Eye/P5						Right Eye/P12						Left Eye/P12						Right Eye/P12			Topographic data				Left Eye/P12								Right Eye/P12		Eyeshape Data			Left Eye/P12
		MMM(R5)	MHM(R5)	SE(R5)	J0(R5)	J45(R5)	Cyl(R5)	MMM(L5)	MHM(L5)	SE(L5)	J0(L5)	J45(L5)	Cyl(L5)	MMM(R12)	MHM(R12)	SE(R12)	J0(R12)	J45(R12)	Cyl(R12)	MMM(L12)	MHM(L12)	SE(L12)	J0(L12)	J45(L12)	Cyl(L12)	Flat K	Steep K >	Mean K	C-Cyl	C-J0	C-J45	C-Axis	L-Flat K	L Steep K >	L Mean K	L-C-Cyl	L-C-J0	L-C-J45	L-C-Cyl	L-C-Axis	AL-mean	ED-mean	ED-180	ED-90	AL/ED mean	L AL-mean	L ED-mean	L ED-180	L ED-90
H45	1	-0.551667	-0.551667	-0.551667	0	0	0	0.493333	0.6675	0.580417	-0.0870833	1.0669e-17	0.174167	-5.95083	-1.59667	-3.77375	-1.66774	1.3994	-4.35417	0.145	0.145	0.145	0	0	0	112.366	114.153	113.259	-1.78724	-0.470782	0.724404	61.5097	114.975	115.559	115.267	-0.583891	-0.291633	0.0109817	0.583678	88.9217	9.48	12.3931	12.4425	12.245	0.76494	9.25288	12.0673	12.0475	12.008
	2	-0.3775	-0.3775	-0.3775	0	0	0	-0.3775	0.145	-0.11625	-0.26125	3.2007e-17	0.5225	-5.85894	-1.81918	-3.83906	-1.34975	1.5027	-4.03976	0.145	0.145	0.145	0	0	0	115.86	117.7	116.78	-1.83983	-0.728206	0.546745	71.5502	116.138	117.065	116.602	-0.927297	-0.438727	0.0320697	0.879795	87.9096	9.84538	12.8079	12.719	12.7585	0.768697	9.31212	12.3931	12.2055	12.482
	3	0.145	0.145	0.145	0	0	0	0.145	0.145	0.145	0	0	0	-8.215	-5.42833	-6.82167	-0.696667	1.20666	-2.78667	-0.3775	-0.3775	-0.3775	0	0	0	120.305	121.056	120.681	-0.751032	-0.27995	0.230691	70.255	125.855	126.623	126.239	-0.768264	-0.354258	0.120035	0.748084	80.6409	9.5985	12.5412	12.403	12.482	0.765354	8.93688	11.9784	11.9685	12.1265
	4	0.6675	0.6675	0.6675	0	0	0	0.145	0.145	0.145	0	0	0	-3.68667	-0.203333	-1.945	-0.870833	1.50833	-3.48333	1.7125	1.7125	1.7125	0	0	0	117.8	119.578	118.689	-1.77784	-0.807773	0.3489	78.3195	113.77	114.611	114.191	-0.841257	-0.410179	-0.0660297	0.830919	94.5724	9.42075	12.4119	12.4425	12.32	0.759011	9.05538	12.1956	12.245	12.0475
	5	1.7125	1.7125	1.7125	0	0	0	0.6675	0.6675	0.6675	0	0	0	-1.945	2.235	0.145	-1.60103	1.34343	-4.18	0.6675	0.6675	0.6675	0	0	0	119.988	122.579	121.283	-2.59109	-1.26931	0.236119	84.7311	119.604	119.848	119.726	-0.244732	-0.0574903	-0.107421	0.243675	120.922	9.11463	12.0277	12.166	12.087	0.7578	9.05538	11.9389	11.8895	12.008
	6	0.6675	0.6675	0.6675	0	0	0	-0.9	-0.9	-0.9	0	0	0	-2.64167	3.62833	0.493333	-2.01514	2.40155	-6.27	-0.9	-0.3775	-0.63875	-0.26125	3.2007e-17	-0.5225	122.13	124.929	123.53	-2.7985	-1.26583	0.574796	77.789	126.206	126.749	126.478	-0.543264	0.0167432	0.263699	0.52846	43.1835	8.93688	11.9586	11.85	12.1265	0.747316	8.87763	11.7315	11.534	11.8895
	7	-0.3775	0.6675	0.145	-0.5225	6.4014e-17	1.045	-0.9	-0.9	-0.9	0	0	0	-5.99437	-1.81438	-3.90437	-2.05825	0.362925	-4.18	1.19	1.7125	1.45125	-0.26125	3.2007e-17	-0.5225	121.718	123.601	122.66	-1.88254	-0.85235	-0.297925	99.6331	120.314	120.795	120.554	-0.480265	-0.0582931	-0.232535	0.47946	127.963	9.2825	12.4721	12.5215	12.5215	0.74426	9.07512	12.0771	12.0475	12.1265
	8	-1.945	-0.9	-1.4225	-0.5225	6.4014e-17	1.045	-1.4225	-1.4225	-1.4225	0	0	0	-3.2449	0.791777	-1.22656	-1.47855	1.3739	-4.03668	0.145	1.19	0.6675	-0.5225	6.4014e-17	-1.045	121.2	122.246	121.723	-1.04622	-0.518308	0.0443937	87.5523	118.751	119.747	119.249	-0.996603	-0.405355	-0.276002	0.980795	107.125	9.29237	12.1463	12.1265	12.2845	0.765041	9.17388	11.9093	11.8105	12.0475
H90	1	-0.0291667	-0.0291667	-0.0291667	0	0	0	0.145	0.145	0.145	0	0	0	-3.68667	-0.203333	-1.945	-0.870833	1.50833	-3.48333	1.7125	1.7125	1.7125	0	0	0	119.042	120.723	119.882	-1.93913	-0.948403	0.0747912	87.7455	126.448	126.916	126.682	-0.467876	-0.190046	0.0163008	0.381488	87.5488	9.401	12.1759	12.166	12.2845	0.772101	9.22325	11.8895	12.1265	11.8105
	2	-0.251667	-0.251667	-0.251667	0	0	0	-0.9	-0.9	-0.9	0	0	0	-3.5125	2.235	-0.63875	-2.87375	3.52077e-16	-5.7475	-0.9	0.145	-0.3775	-0.5225	6.4014e-17	-1.045	118.597	121.263	119.93	-1.52972	-0.764151	0.0251836	89.0562	110.085	110.831	110.458	-0.745834	-0.372842	0.00427636	0.745733	89.6714	9.28187	12.3931	12.3635	12.3635	0.748954	9.06525	12.008	12.0475	12.087
	3	-0.251667	-0.251667	-0.251667	0	0	0	-0.3775	0.145	-0.11625	-0.26125	3.2007e-17	0.5225	-4.5575	2.10438	-1.22656	-3.13006	1.13925	-6.66188	0.145	1.19	0.6675	-0.5225	6.4014e-17	-1.045	118.327	120.267	119.297	-1.80727	-0.879152	0.159379	84.8623	120.337	120.752	120.545	-0.414699	-0.115328	0.00351549	0.230762	89.127	9.37138	12.1561	12.166	12.087	0.770918	9.05538	11.9488	11.9685	12.008
	4	1.19	1.19	1.19	0	0	0	-0.3775	-0.3775	-0.3775	0	0	0	-0.551667	2.58333	1.01583	-1.5675	1.92042e-16	-3.135	0.145	0.145	0.145	0	0	0	120.423	121.952	121.187	-3.00725	-1.42948	0.458748	81.1037	122.08	122.705	122.392	-0.624356	-0.17988	-0.249268	0.614788	117.092	9.2035	12.1364	12.245	12.008	0.75834	9.01588	11.8895	11.929	11.771
	5	-1.29667	-1.29667	-1.29667	0	0	0	-1.945	-1.945	-1.945	0	0	0	-3.5125	0.841667	-1.33542	-2.17708	2.66725e-16	-4.35417	1.19	1.19	1.19	0	0	0	123.187	124.994	124.09	-2.69747	-1.28097	-0.416884	99.0136	122.559	121.432	121.995	-0.502969	-0.126692	0.0996122	0.322325	70.9118	8.94675	12.0574	11.9685	12.008	0.742015	8.89738	11.6723	11.6525	11.692
	6	-0.551667	0.145	-0.203333	-0.348333	4.2676e-17	0.696667	-1.4225	-1.4225	-1.4225	0	0	0	-3.05693	2.69381	-0.181562	-2.62405	1.17562	-5.75074	-0.9	0.145	-0.3775	-0.5225	6.4014e-17	-1.045	121.609	124.617	123.113	-1.64984	-0.824016	-0.0124011	90.4311	122.626	123.144	122.885	-0.517743	-0.111889	-0.231997	0.515138	122.126	9.006	11.9981	12.008	12.0475	0.750617	8.79863	11.6031	11.534	11.692
	7	0.15	0.32	0.235	-0.085	1.04138e-17	0.17	-0.38	0.67	0.145	-0.525	6.43203e-17	1.05	-2.88	3.7	0.41	-3.29	4.03074e-16	-6.58	1.19	1.19	1.19	0	0	0	116.9	119.933	118.433	-3.02467	-1.42338	-0.445527	98.6902	117.334	118.134	117.734	-0.799332	-0.0773715	0.391392	0.797932	50.5911	9.17387	12.1561	12.087	12.324	0.754671	9.09487	11.9981	11.9685	12.2055
	8	0.79	0.79	0.79	0	0	0	0.67	0.67	0.67	0	0	0	-0.9	3.41	1.255	-2.155	2.64019e-16	-4.31	1.19	1.89	1.54	-0.35	4.28802e-17	-0.7	122.567	125.133	123.8	-2.51167	-1.22944	-0.212472	94.9025	112.753	113.552	113.153	-0.798643	-0.307443	0.198595	0.732014	73.5697	9.4405	12.3536	12.2845	12.482	0.764189	9.23312	11.9685	12.087	11.929
H135	1	0.841667	0.841667	0.841667	0	0	0	0.319167	0.319167	0.319167	0	0	0	-5.6025	-2.99	-4.29625	-1.00065	-0.839641	-2.6125	0.145	0.493333	0.319167	-0.174167	2.1338e-17	-0.348333	117.251	118.839	118.045	-1.5884	-0.781407	-0.0890236	93.2498	118.873	119.606	119.239	-0.732062	-0.131969	0.308308	0.67073	56.5865	9.2825	12.3438	12.166	12.2055	0.752	9.15413	12.087	11.9685	12.087
	2	0.145	0.145	0.145	0	0	0	1.19	1.19	1.19	0	0	0	-5.08	-0.203333	-2.64167	-1.21917	-2.11166	-4.87667	-0.0291667	-0.0291667	-0.0291667	0	0	0	111.77	113.315	112.542	-1.54501	-0.267841	-0.720834	124.808	113.894	114.253	114.074	-0.35858	-0.0814542	-0.159629	0.35842	121.483	9.45038	12.6992	12.64	12.719	0.744168	9.25288	12.2055	12.2055	12.1265
	3	0.145	0.6675	0.40625	-0.26125	3.2007e-17	0.5225	-0.9	-0.9	-0.9	0	0	0	-2.89621	1.09621	-0.9	-1.29151	-1.52213	-3.99243	0.6675	0.6675	0.6675	0	0	0	119.046	120.52	119.783	-1.47412	-0.630812	-0.309484	103.067	117.095	118.235	117.665	-1.14055	-0.378298	-0.383312	1.0771	112.689	9.53925	12.6203	12.561	12.719	0.755869	9.34175	12.3833	12.3635	12.403
	4	-0.425833	0.0966667	-0.164583	-0.26125	3.2007e-17	0.5225	0.145	0.145	0.145	0	0	0	-6.62967	-3.53033	-5.08	-1.4966	-0.402087	-3.09935	0.6675	0.6675	0.6675	0	0	0	115.081	117.147	116.114	-2.06577	-0.740245	-0.703251	111.766	117.51	118.739	118.125	-1.2286	-0.450009	0.394678	1.19713	69.3739	9.78613	12.4227	12.482	12.5215	0.787758	9.31212	12.1956	12.166	12.245
	5	-0.9	-0.9	-0.9	0	0	0	-0.3775	-0.3775	-0.3775	0	0	0	-4.38333	-0.203333	-2.29333	-1.045	-1.80999	-4.18	0.493333	0.841667	0.6675	-0.174167	2.1338e-17	-0.348333	111.341	112.414	111.877	-1.07315	0.147413	-0.515696	142.976	112.996	113.607	113.301	-0.610705	-0.30499	0.000541822	0.609981	89.9491	9.7565	12.5709	12.7585	12.245	0.776119	9.37138	12.245	12.245	12.245
	6	0.145	0.145	0.145	0	0	0	-0.3775	-0.3775	-0.3775	0	0	0	-9.7825	-5.08	-7.43125	-1.17562	-2.03624	-4.7025	0.145	0.145	0.145	0	0	0	116.171	117.835	117.003	-1.66384	-0.194132	-0.806756	128.235	118.648	119.61	119.129	-0.961737	-0.461292	-0.133644	0.960523	98.0786	9.9935	12.7782	12.64	12.956	0.782071	9.21337	12.3536	12.1265	12.6005
	7	1.19	1.19	1.19	0	0	0	-0.3775	0.6675	0.145	-0.5225	6.4014e-17	1.045	-1.945	2.235	0.145	-3.84084e-16	-2.09	-4.18	0.145	1.19	0.6675	-0.5225	6.4014e-17	-1.045	116.423	117.494	116.958	-1.07099	0.153812	-0.512851	143.347	114.865	115.763	115.314	-0.898199	-0.431358	-0.00978993	0.862937	90.6501	9.37138	12.5017	12.6005	12.403	0.749608	9.31212	12.2252	12.1265	12.166
	8	0.6675	0.6675	0.6675	0	0	0	-0.9	-0.9	-0.9	0	0	0	-2.4675	1.7125	-0.3775	-3.84084e-16	-2.09	-4.18	0.145	0.6675	0.40625	-0.26125	3.2007e-17	-0.5225	117.04	118.262	117.651	-1.22205	0.393809	-0.444693	155.764	117.072	117.181	117.127	-0.109566	-0.0161536	-0.0175364	0.0476849	113.675	9.4405	12.1463	12.2055	11.929	0.777236	9.17387	12.1166	12.1265	12.0475
H180	1	-0.0291667	0.6675	0.319167	-0.348333	4.2676e-17	0.696667	-1.59667	-0.9	-1.24833	-0.348333	4.2676e-17	0.696667	-2.99	1.45125	-0.769375	2.22063	-5.44119e-16	-4.44125	-0.203333	-0.203333	-0.203333	0	0	0	109.96	111.399	110.68	-1.43969	0.686484	-0.000919437	179.962	115.145	115.561	115.353	-0.416246	-0.205654	0.0159737	0.412548	87.7793	9.62813	12.6203	12.561	12.6795	0.762911	9.42075	12.3141	12.1265	12.324
	2	-0.9	-0.9	-0.9	0	0	0	0.145	0.145	0.145	0	0	0	1.53833	1.53833	1.53833	0	0	0	-0.9	-0.725833	-0.812917	-0.0870833	1.0669e-17	-0.174167	114.067	114.769	114.418	-0.702389	-0.218361	-0.173348	109.222	114.929	115.807	115.368	-0.878251	-0.438056	-0.0306318	0.878251	92	8.927	11.8302	11.929	11.692	0.754591	8.82825	11.4945	11.613	11.297
	3	0.145	0.145	0.145	0	0	0	-0.9	-0.9	-0.9	0	0	0	-1.318	0.772	-0.273	1.045	-2.56056e-16	-2.09	-0.3775	-0.3775	-0.3775	0	0	0	117.52	117.884	117.702	-0.364502	0.0529421	-0.174299	143.448	117.508	118.075	117.792	-0.566586	-0.0254916	0.278393	0.559116	47.6159	8.98625	11.6426	11.771	11.6525	0.771841	8.8085	11.5143	11.4945	11.4155
	4	-0.3775	-0.3775	-0.3775	0	0	0	-0.3775	0.6675	0.145	-0.5225	6.4014e-17	1.045	-0.00449195	3.60366	1.79958	1.75523	-0.41698	-3.60815	-0.551667	-0.551667	-0.551667	0	0	0	108.453	110.739	109.596	-2.28633	0.883804	-0.724085	160.336	115.2	115.474	115.337	-0.274102	-0.0844953	0.073317	0.223739	69.5258	8.99612	12.2154	12.2055	12.2055	0.736459	8.99612	11.771	11.929	11.7315
	5	-1.24833	-0.9	-1.07417	-0.174167	2.1338e-17	0.348333	0.145	0.145	0.145	0	0	0	-0.894435	2.57777	0.841667	1.45609	-0.94544	-3.4722	-1.24833	-0.9	-1.07417	-0.174167	2.1338e-17	-0.348333	117.763	119.219	118.491	-1.45519	0.184774	-0.703032	142.363	113.678	114.606	114.142	-0.927789	-0.296357	0.265167	0.795339	69.0896	9.26275	12.5215	12.3635	12.5215	0.739748	9.06525	12.087	11.8105	12.2055
	6	0.145	0.145	0.145	0	0	0	-0.3775	-0.3775	-0.3775	0	0	0	-0.725833	1.7125	0.493333	1.21917	-2.98732e-16	-2.43833	1.19	1.19	1.19	0	0	0	116.18	117.275	116.727	-1.09549	0.54718	-0.00640822	179.665	115.027	115.701	115.364	-0.673811	-0.316588	-0.115228	0.673811	100	8.927	12.0179	12.1265	11.929	0.74281	8.75912	11.5735	11.6525	11.692
	7	-1.29667	-1.29667	-1.29667	0	0	0	-0.9	-0.9	-0.9	0	0	0	-1.945	-0.9	-1.4225	0.5225	-1.28028e-16	-1.045	-0.3775	-0.3775	-0.3775	0	0	0	118.955	119.666	119.31	-0.711071	0.167733	-0.310253	149.199	120.123	120.433	120.278	-0.309591	0.00033229	-0.031199	0.0624015	135.305	8.76437	11.7315	11.771	11.534	0.747081	8.36413	11.3167	11.139	11.218
	8	-0.9	-0.9	-0.9	0	0	0	-1.4225	-0.9	-1.16125	-0.26125	3.2007e-17	0.5225	-2.97372	-0.74211	-1.85792	0.988201	-0.518154	-2.23161	-0.9	-0.9	-0.9	0	0	0	116.125	117.283	116.704	-1.15817	0.275431	-0.506702	149.264	117.285	117.766	117.526	-0.480648	-0.153543	0.113055	0.38135	71.8177	9.06525	11.9389	11.8895	11.692	0.759305	8.6505	11.5834	11.4155	11.534
L90	1	-0.9	-0.9	-0.9	0	0	0	0.145	0.6675	0.40625	-0.26125	3.2007e-17	0.5225	-4.035	-1.4225	-2.72875	-2.45495	0.893528	-5.225	0.145	0.145	0.145	0	0	0	120.879	122.52	121.7	-1.64166	-0.804234	0.0240084	89.145	118.641	119.215	118.928	-0.573781	-0.0831477	-0.274084	0.572837	126.562	9.21338	12.1166	12.2055	12.087	0.760391	8.99612	11.9389	11.929	11.8105
	2	0.145	1.19	0.6675	-0.5225	6.4014e-17	1.045	0.6675	0.6675	0.6675	0	0	0	-1.24833	1.27708	0.014375	-2.52542	3.09401e-16	-5.05083	0.40625	0.145	0.275625	-0.26125	3.2007e-17	-0.5225	120.511	122.43	121.471	-1.92129	-0.946023	0.0618673	88.1292	119.712	120.336	120.024	-0.62282	-0.185913	-0.234002	0.597732	295.767	9.46025	12.6301	12.482	12.6005	0.749023	9.29237	12.3339	12.403	12.324
	3	0.6675	0.6675	0.6675	0	0	0	0.6675	0.6675	0.6675	0	0	0	-2.81583	-0.290417	-1.55312	-2.52542	3.09401e-16	-5.05083	-0.03	0.23	0.1	-0.26125	3.2007e-17	-0.5225	119.922	122.246	121.084	-2.32391	-1.07735	0.435276	79	117.861	118.748	118.304	-0.88655	-0.396262	-0.188196	0.877362	282.702	9.45038	12.3536	12.2055	12.0475	0.764988	9.19362	12.1956	12.166	12.2845
	4	-1.945	-1.945	-1.945	0	0	0	-0.3775	-0.3775	-0.3775	0	0	0	-0.868275	1.45125	0.291487	-2.25672	0.536117	-4.63905	1.19	1.19	1.19	0	0	0	116.868	119.442	118.155	-2.57404	-1.15854	-0.550363	282.705	113.773	114.794	114.283	-1.02119	-0.479805	0.0660036	0.968646	86.0837	9.06525	11.9685	11.9685	12.1265	0.757426	8.82825	11.8204	11.771	11.85
	5	-0.9	-0.9	-0.9	0	0	0	-0.3775	-0.3775	-0.3775	0	0	0	-2.95888	-0.725833	-1.84236	-2.2169	-0.268058	-4.4661	-0.3775	-0.3775	-0.3775	0	0	0	117.325	119.7	118.513	-2.37541	-0.859818	-0.815747	291.747	116.915	117.919	117.417	-1.00386	-0.467494	0.0604925	0.942784	86.3135	9.41088	12.7486	12.64	12.9955	0.738187	9.2825	12.1858	12.008	12.4425
	6	-0.9	-0.9	-0.9	0	0	0	-0.3775	-0.3775	-0.3775	0	0	0	-2.99	-0.9	-1.945	-2.09	2.56056e-16	-4.18	-0.3775	-0.3775	-0.3775	0	0	0	120.272	122.081	121.176	-1.81025	-0.864414	-0.12491	274.111	121.008	121.643	121.326	-0.635298	-0.300811	0.0296079	0.604529	87.1893	9.0455	12.0574	12.166	12.0475	0.750205	9.06525	11.8302	11.8105	11.771
	7	-1.24833	-0.203333	-0.725833	-0.5225	6.4014e-17	1.045	-0.9	0.145	-0.3775	-0.5225	6.4014e-17	1.045	-1.945	-0.11625	-1.03063	-1.82875	2.24049e-16	-3.6575	-1.4225	-1.4225	-1.4225	0	0	0	117.244	119.127	118.186	-1.89347	-0.871589	-0.350775	280.961	114.834	115.543	115.189	-0.709924	-0.34785	0.0524434	0.703562	85.7132	9.31212	12.324	12.482	12.2845	0.755609	9.164	12.087	12.1265	12.1265
	8	-1.1225	-0.6	-0.86125	-0.26125	3.2007e-17	0.5225	-0.9	0.145	-0.3775	-0.5225	6.4014e-17	1.045	-1.73708	0.92875	-0.404164	-2.58404	0.655254	-5.33166	-0.9	-0.63875	-0.769375	-0.26125	3.2007e-17	-0.5225	119.856	121.232	120.544	-1.37732	-0.64185	-0.249294	280.613	123.702	124.346	124.024	-0.645994	-0.272665	-0.167438	0.639942	285.777	9.15413	12.2351	12.324	12.324	0.748184	9.006	11.9389	11.85	12.087
L180	1	-0.9	-0.9	-0.9	0	0	0	-0.9	-0.9	-0.9	0	0	0	-0.3775	0.362708	-0.00739583	0.740208	-1.81373e-16	-1.48042	-0.9	-0.9	-0.9	0	0	0	113.11	113.826	113.468	-0.715498	0.323337	-0.150428	347.525	118.932	119.164	119.048	-0.233396	-0.0492273	-0.103305	0.228868	302.26	8.97638	11.8599	11.9685	11.692	0.756869	8.93688	11.6229	11.6525	11.613
	2	-1.99333	-0.948333	-1.47083	-0.5225	6.4014e-17	1.045	-0.9	-0.9	-0.9	0	0	0	-0.203333	0.841667	0.319167	1.045	-2.56056e-16	-2.09	0.145	0.145	0.145	0	0	0	119.322	120.894	120.108	-1.56861	0.016261	-0.75756	315.615	118.635	119.563	119.099	-0.926376	-0.454319	-0.0133402	0.90903	270.841	9.50962	12.3536	12.403	11.929	0.769784	9.16425	11.9883	12.008	12.1265
	3	-1.4225	-1.4225	-1.4225	0	0	0	-0.3775	-0.3775	-0.3775	0	0	0	1.19	1.7125	1.45125	0.5225	-1.28028e-16	-1.045	-1.4225	-1.16125	-1.29188	-0.26125	3.2007e-17	-0.5225	118.154	118.74	118.447	-0.586003	0.0448322	-0.287705	319.428	119.114	120.276	119.695	-1.16362	-0.559698	-0.132236	1.15021	276.647	9.43062	12.5511	12.561	12.719	0.751377	9.37138	12.2845	12.324	12.4425
	4	1.19	1.19	1.19	0	0	0	1.19	1.19	1.19	0	0	0	0.493333	1.62542	1.05938	1.13208	-2.77394e-16	-2.26417	0.6675	0.6675	0.6675	0	0	0	119.337	119.463	119.4	-0.126397	-0.00158649	0.00992445	49.5411	120.01	121.243	120.627	-1.23231	-0.53158	0.290906	1.21195	75.6552	9.22325	12.1561	12.0475	12.008	0.758733	9.18375	11.9883	11.85	12.008
	5	-1.645	-0.6	-1.1225	-0.5225	6.4014e-17	1.045	-1.4225	-1.4225	-1.4225	0	0	0	0.571873	1.12469	0.84828	0.511411	-0.20991	-1.10563	0.6675	0.6675	0.6675	0	0	0	115.945	116.634	116.29	-0.679604	-0.20147	-0.230016	294.393	113.939	114.029	113.984	-0.0922573	-0.038584	0.0328946	0.101406	69.7755	9.42075	12.3339	12.403	12.403	0.763811	9.19363	12.087	12.1265	12.245
	6	0.6675	0.6675	0.6675	0	0	0	1.19	1.19	1.19	0	0	0	-0.551667	-0.551667	-0.551667	0	0	0	0.92875	0.6675	0.798125	-0.26125	3.2007e-17	-0.5225	116.277	117.218	116.748	-0.941313	-0.418124	0.142987	80.5603	115.852	116.411	116.132	-0.558506	-0.200094	-0.174262	0.530678	110.526	9.22325	12.0179	12.008	12.0475	0.767461	9.07512	11.8698	11.7315	12.087
	7	0.145	0.145	0.145	0	0	0	0.145	0.145	0.145	0	0	0	-0.3775	-0.3775	-0.3775	0	0	0	0.145	0.145	0.145	0	0	0	125.962	126.672	126.317	-0.706837	-0.303022	0.0831848	82.3247	122.449	123.122	122.786	-0.672789	-0.0961728	0.321322	0.670811	53.3313	8.86775	11.4846	11.4945	11.376	0.772141	8.69987	11.4352	11.4945	11.3365
	8	0.145	0.145	0.145	0	0	0	1.19	1.19	1.19	0	0	0	-0.0291667	0.493333	0.232083	0.400258	-0.335857	-1.045	0.145	0.145	0.145	0	0	0	122.106	122.693	122.399	-0.586461	0.179609	-0.223763	154.377	122.756	122.928	122.842	-0.171415	-0.0450544	-0.067872	0.162929	118.212	9.18375	12.1265	12.245	12.0475	0.757329	8.927	11.7809	11.6525	11.8105
Control	1	-0.0775	0.445	0.18375	-0.26125	3.2007e-17	0.5225	-0.203333	0.145	-0.0291667	-0.174167	2.1338e-17	0.348333	-0.3775	-0.11625	-0.246875	-0.26125	3.2007e-17	-0.5225	0.145	0.145	0.145	0	0	0	112.767	113.033	112.9	-0.2536	-0.0356989	-0.0479607	116.669	112.8	113	112.9	-0.211867	-0.0407993	0.0534884	0.134545	63.6676	9.322	12.245	12.166	12.482	0.76129	9.45038	12.1463	12.0475	12.008
	2	-0.9	-0.9	-0.9	0	0	0	-0.9	-0.9	-0.9	0	0	0	0.6675	0.92875	0.798125	-0.26125	3.2007e-17	-0.5225	1.19	1.19	1.19	0	0	0	117.867	118.7	118.283	-0.816133	-0.259293	-0.216507	109.931	119.8	120.433	120.117	-0.662367	-0.21258	-0.225514	0.619829	113.346	8.74925	11.6031	11.692	11.534	0.754043	8.769	11.6821	11.613	11.771
	3	0.793333	0.793333	0.793333	0	0	0	0.145	1.19	0.6675	-0.5225	6.4014e-17	1.045	-0.3775	-0.3775	-0.3775	0	0	0	1.01583	1.36417	1.19	-0.348333	4.2676e-17	-0.696667	119.067	119.167	119.117	-0.1346	0.00148157	-0.03537	136.199	121.367	121.767	121.567	-0.424867	-0.0799493	0.0684527	0.210501	69.7149	9.07512	12.0574	12.1265	12.008	0.752662	9.0455	11.9586	12.087	12.1265
	4	-1.945	-1.4225	-1.68375	-0.26125	3.2007e-17	0.5225	-0.9	-0.9	-0.9	0	0	0	1.53833	1.7125	1.62542	-0.174167	2.1338e-17	-0.348333	1.88667	2.06083	1.97375	-0.174167	2.1338e-17	-0.348333	119.967	120.267	120.117	-0.3332	-0.153685	0.0632093	78.8215	120.467	121.167	120.817	-0.6637	-0.297089	0.00223593	0.594195	89.7844	9.05538	11.8796	11.6525	11.85	0.762261	8.90725	11.8401	11.7315	12.0475
	5	0.145	0.145	0.145	0	0	0	-0.9	1.19	0.145	-1.045	1.28028e-16	2.09	-0.3775	-0.11625	-0.246875	-0.26125	3.2007e-17	-0.5225	0.145	0.6675	0.40625	-0.5225	6.4014e-17	-1.045	120.767	121.967	121.367	-1.19567	-0.336311	-0.431839	116.044	118.4	119.967	119.183	-1.564	-0.763324	-0.0386163	1.5286	91.4481	8.99612	11.6624	11.8105	11.8105	0.77138	8.82825	11.6821	11.613	11.8895
	6	1.19	1.19	1.19	0	0	0	0.145	0.145	0.145	0	0	0	0.145	0.6675	0.40625	-0.5225	6.4014e-17	-1.045	1.19	1.19	1.19	0	0	0	116.667	116.867	116.767	-0.183967	-0.00211683	-0.0879904	134.311	116.633	117.1	116.867	-0.4821	-0.102332	0.215549	0.477214	57.698	9.31212	12.2549	12.2845	12.166	0.759871	9.17387	12.166	12.245	12.324
	7	0.6675	1.7125	1.19	-0.5225	6.4014e-17	1.045	0.145	0.145	0.145	0	0	0	0.999546	1.19	1.09477	-0.182691	0.0538205	-0.380908	-0.9	-0.3775	-0.63875	-0.5225	6.4014e-17	-1.045	116.9	118.4	117.65	-1.49633	-0.728314	-0.154444	95.9863	118.5	119.9	119.2	-1.38633	-0.620376	0.298987	1.37733	77.1342	9.09488	12.1561	12.1265	12.2055	0.748172	9.09488	12.0475	11.771	12.245
	8	1.19	1.19	1.19	0	0	0	0.6675	0.6675	0.6675	0	0	0	1.19	1.19	1.19	0	0	0	2.235	2.235	2.235	0	0	0	115.3	115.667	115.483	-0.365533	-0.165993	0.059088	80.203	116.633	117.233	116.933	-0.614467	-0.28484	0.0965518	0.601519	80.6375	9.26275	12.067	12.087	12.165	0.76761	9.18375	12.2154	12.245	12.245
[truncated: 1 more columns]

## Sheet: RE
Eyeshape/Ocular Lengths
Right Eye
Temporal
Treatment group	H45								H90								H135								H180								L90								L180
	Bird number (1-8)
Eccentricity	1	2	3	4	5	6	7	8	1	2	3	4	5	6	7	8	1	2	3	4	5	6	7	8	1	2	3	4	5	6	7	8	1	2	3	4	5	6	7	8	1	2	3	4	5	6	7	8
-60	7.202	6.8845	6.972	7.0255	7.0595	6.795	7.2015	6.884	6.8845	7.1135	6.8495	7.06	6.795	6.938	6.884	6.938	6.829	7.256	7.2895	7.1685	7.2415	7.2075	7.295	6.9375	7.202	6.477	6.531	7.0605	6.8835	6.565	6.4895	6.335	6.8835	7.1675	6.8485	6.8485	7.296	7.026	7.168	7.1685	6.4775	7.0595	7.2555	6.653	7.1675	6.884	6.3015	7.06
-55	7.627	7.8025	7.517	7.5715	7.4845	7.177	7.6265	7.32	7.2875	7.5165	7.2325	7.485	7.287	7.32	7.32	7.43	7.288	7.66	7.7145	7.5725	7.8415	7.4695	7.699	7.3745	7.627	7.232	6.948	7.4855	7.5715	7.32	7.2775	7.177	7.4295	7.4295	7.2315	7.2315	7.667	7.407	7.627	7.5725	7.1455	7.6595	7.6595	7.035	7.6265	7.32	6.6635	7.517
-50	8.046	8.2995	8.021	7.9905	7.7935	7.627	7.9905	7.88	7.7385	7.9045	7.7945	7.88	7.682	7.682	7.738	7.849	7.683	8.046	7.9905	8.1585	8.3385	7.9195	8.03	7.8795	8.158	7.713	7.627	7.8805	8.0765	7.849	7.7825	7.682	7.8795	7.9905	7.7935	7.7375	8.198	7.682	8.046	8.0215	7.6275	8.1575	8.1015	7.738	8.0765	7.794	7.4295	7.935
-45	8.323	8.6865	8.379	8.3225	8.0435	7.904	8.2395	8.323	8.1005	8.1275	8.1005	8.128	7.96	7.932	8.044	8.1	7.959	8.295	8.1555	8.4635	8.6985	8.6705	8.306	8.2665	8.659	8.072	8.016	8.1005	8.4345	8.184	8.1445	8.156	8.1555	8.4905	8.4345	7.9595	8.503	7.876	8.323	8.2405	8.3235	8.4905	8.3225	8.212	8.3785	8.1	7.8765	8.128
-40	8.466	8.9725	8.633	8.5515	8.2125	8.077	8.4405	8.522	8.3255	8.3545	8.3255	8.299	8.188	8.102	8.299	8.355	8.269	8.552	8.3545	8.6635	9.0675	8.9255	8.505	8.5515	8.916	8.411	8.213	8.2995	8.6935	8.355	8.3995	8.385	8.4405	8.6325	8.7745	8.1315	8.734	8.077	8.511	8.3555	8.5525	8.7185	8.5515	8.466	8.5775	8.299	8.1025	8.299
-35	8.624	9.1615	8.821	8.6785	8.3385	8.252	8.6235	8.679	8.5365	8.5685	8.5365	8.449	8.426	8.252	8.481	8.591	8.482	8.679	8.5355	8.8215	9.2555	9.1455	8.663	8.7335	9.051	8.624	8.394	8.4815	8.8755	8.569	8.5495	8.591	8.5905	8.7655	8.9305	8.2835	8.861	8.307	8.696	8.4495	8.6795	8.8755	8.7105	8.624	8.7335	8.481	8.2525	8.449
-30	8.814	9.3095	8.937	8.7595	8.4415	8.442	8.7595	8.848	8.7265	8.7255	8.7065	8.618	8.564	8.442	8.618	8.726	8.563	8.794	8.7935	9.0255	9.3285	9.3285	8.833	8.8825	9.133	8.76	8.584	8.6185	8.9895	8.672	8.5965	8.706	8.7055	8.8475	9.0435	8.4075	9.011	8.496	8.856	8.5845	8.7945	8.9895	8.8825	8.76	8.8825	8.618	8.4085	8.652
-25	8.977	9.4195	9.065	8.9765	8.6235	8.552	8.8885	8.977	9.0135	8.9245	8.8895	8.765	8.624	8.588	8.712	8.853	8.656	8.941	9.1005	9.2785	9.4055	9.4935	8.964	8.9765	9.278	8.765	8.748	8.8015	9.0295	8.677	8.6525	8.836	8.8005	8.9765	9.1535	8.6235	9.105	8.712	9.045	8.7125	8.8895	9.1535	9.0295	8.889	9.0295	8.801	8.5005	8.765
-20	9.247	9.5345	9.21	9.0845	8.8215	8.66	8.9965	9.159	9.2105	9.0335	9.0855	8.909	8.71	8.71	8.872	8.96	8.8	9.085	9.4215	9.5345	9.4985	9.6235	9.073	9.0845	9.372	8.822	8.784	8.8225	9.0845	8.71	8.7605	8.909	8.9455	9.0845	9.2465	8.8715	9.199	8.96	9.134	8.9095	8.9465	9.2465	9.1585	8.997	9.1725	8.909	8.6225	8.872
-15	9.447	9.6485	9.323	9.2355	8.9205	8.748	9.1975	9.323	9.3235	9.1595	9.2465	8.997	8.834	8.872	9.035	9.122	8.925	9.246	9.4465	9.7735	9.5635	9.7365	9.199	9.2455	9.486	8.872	8.834	8.8725	9.1215	8.796	8.7715	8.997	9.0345	9.2355	9.3225	8.9965	9.363	9.122	9.198	8.9975	8.9215	9.3225	9.2845	9.084	9.4085	9.035	8.8345	9.073
-10	9.384	9.7485	9.468	9.3445	8.9415	8.864	9.2665	9.228	9.3455	9.2275	9.3065	9.066	8.864	8.903	9.105	9.228	9.07	9.345	9.4675	9.7875	9.6635	9.8265	9.267	9.3835	9.546	8.903	8.903	8.9815	9.2275	8.825	8.8025	9.027	9.1435	9.3445	9.3835	8.9805	9.458	9.027	9.228	9.0665	8.9425	9.3835	9.3835	9.182	9.4225	9.144	8.8645	9.105
-5	9.477	9.8345	9.556	9.4375	9.0795	8.923	9.2765	9.277	9.3985	9.2765	9.3595	9.198	8.923	8.962	9.159	9.438	9.162	9.438	9.5155	9.7955	9.7955	9.9925	9.358	9.4375	9.595	8.962	8.962	9.0015	9.2765	8.923	8.8225	9.08	9.2365	9.3975	9.4375	9.0795	9.478	9.041	9.319	9.1195	8.9625	9.4375	9.4375	9.237	9.3975	9.198	8.9235	9.198
0	9.48	9.8355	9.559	9.4405	9.0455	8.927	9.2825	9.322	9.3615	9.2825	9.3615	9.164	8.927	9.006	9.164	9.48	9.164	9.48	9.5195	9.8355	9.7565	9.9935	9.322	9.4405	9.638	8.927	9.006	8.9665	9.2825	8.927	8.8295	9.085	9.2035	9.4405	9.4405	9.0455	9.401	9.085	9.322	9.1245	8.9665	9.5195	9.4405	9.243	9.4405	9.243	8.8875	9.164
5	9.477	9.8345	9.595	9.4765	9.0005	8.962	9.2765	9.359	9.3595	9.3185	9.3195	9.198	8.962	9.041	9.159	9.438	9.201	9.516	9.5155	9.8745	9.8345	10.0705	9.398	9.4375	9.556	8.962	9.041	9.0015	9.3185	8.962	8.8625	9.08	9.1975	9.4765	9.4765	9.0795	9.399	9.119	9.359	9.1595	9.0015	9.5555	9.4375	9.277	9.4375	9.237	8.9235	9.198
10	9.468	9.8255	9.585	9.4295	9.0265	8.981	9.2275	9.384	9.2675	9.2665	9.2675	9.144	8.981	9.027	9.144	9.345	9.187	9.468	9.5065	9.8255	9.8645	10.0665	9.423	9.3445	9.507	8.903	9.027	8.9815	9.3445	8.942	8.8875	9.105	9.1815	9.4225	9.4675	9.0265	9.307	9.144	9.306	9.1825	8.9815	9.5065	9.5065	9.267	9.4225	9.228	8.9035	9.182
15	9.486	9.7355	9.447	9.4465	9.0345	8.997	9.1595	9.323	9.1985	9.1975	9.1605	9.035	8.997	8.997	9.122	9.285	9.212	9.409	9.4465	9.6975	9.7265	10.0135	9.4	9.2845	9.447	8.872	8.959	8.9595	9.3225	8.872	8.7335	9.035	9.1595	9.4855	9.4085	9.0725	9.325	9.073	9.246	9.1605	9.0355	9.4465	9.4855	9.246	9.4085	9.246	8.8725	9.198
20	9.459	9.6725	9.297	9.4215	9.0335	8.909	9.1215	9.284	9.1225	9.0845	9.0345	8.997	8.909	8.946	9.034	9.21	9.175	9.422	9.4215	9.6355	9.5865	9.9615	9.323	9.2465	9.372	8.872	8.872	8.9605	9.2835	8.909	8.6355	8.946	9.1585	9.4585	9.3335	9.0335	9.287	8.997	9.159	9.1225	8.9465	9.4215	9.4955	9.247	9.3335	9.224	8.8225	9.159
25	9.402	9.5075	9.206	9.2775	8.9405	8.853	9.0645	9.206	8.9775	8.9405	8.8535	8.941	8.765	8.889	8.925	9.101	8.957	9.402	9.3655	9.5435	9.4935	9.8995	9.281	9.1175	9.33	8.836	8.836	8.8895	9.2055	8.801	8.5645	8.801	9.1005	9.2945	9.2415	8.9405	9.23	8.941	9.065	9.0305	8.8365	9.2775	9.4535	9.19	9.2945	9.154	8.7125	9.101
30	9.289	9.3635	9.113	9.1665	8.8475	8.76	8.9895	9.113	8.8145	8.7935	8.7605	8.794	8.726	8.76	8.76	9.025	8.936	9.309	9.2205	9.3975	9.4025	9.7205	9.118	8.9895	9.221	8.652	8.672	8.8145	9.1325	8.652	8.4885	8.652	8.9895	9.1665	9.1325	8.8135	9.153	8.814	8.937	8.9025	8.6525	9.1665	9.3425	9.079	9.2205	8.971	8.5845	8.99
35	9.129	9.2165	8.931	9.0185	8.6785	8.624	8.8535	8.964	8.7115	8.6235	8.6245	8.647	8.591	8.591	8.624	8.909	8.854	9.161	9.0505	9.2485	9.3105	9.5075	8.948	8.8205	9.074	8.504	8.481	8.6795	8.9635	8.504	8.4075	8.536	8.8205	9.0185	8.9855	8.6465	9.026	8.711	8.789	8.7345	8.4815	8.9855	9.1925	8.909	9.0735	8.789	8.4265	8.876
40	8.916	9.0285	8.805	8.8605	8.5215	8.466	8.7185	8.749	8.5785	8.4965	8.4975	8.552	8.466	8.441	8.466	8.775	8.608	9.028	8.8855	9.0585	9.1225	9.2645	8.788	8.6325	8.916	8.355	8.299	8.5225	8.7485	8.385	8.3135	8.355	8.6935	8.8605	8.8045	8.4655	8.87	8.578	8.663	8.5525	8.3855	8.8295	8.9715	8.775	8.8855	8.552	8.2695	8.694
45	8.603	8.7145	8.547	8.6025	8.2945	8.24	8.5185	8.463	8.3795	8.3225	8.3515	8.351	8.212	8.212	8.212	8.547	8.322	8.798	8.6585	8.7145	8.8095	8.9215	8.586	8.4345	8.659	8.156	8.1	8.3235	8.4905	8.156	8.0885	8.156	8.4345	8.6025	8.4905	8.3225	8.643	8.323	8.435	8.3235	8.1845	8.4905	8.6305	8.491	8.5185	8.295	8.0165	8.407
50	8.102	8.2445	8.102	8.1575	7.8795	7.738	8.1575	7.935	8.0465	8.0455	8.0465	7.991	7.824	7.794	7.88	8.102	7.849	8.244	8.1015	8.1585	8.3385	8.4245	8.227	7.9905	8.188	7.794	7.682	7.9055	8.0455	7.905	7.6965	7.794	7.9345	8.1575	8.1015	7.8795	8.284	7.88	8.102	7.9355	7.8495	7.9345	8.1575	7.991	8.0455	7.794	7.5715	7.88
55	7.375	7.4305	7.485	7.4295	7.2315	7.035	7.5715	7.09	7.4855	7.5165	7.5175	7.287	7.287	7.232	7.375	7.287	7.123	7.485	7.2865	7.3755	7.6995	7.6115	7.666	7.4295	7.627	7.287	7.177	7.2875	7.3745	7.43	7.2455	7.232	7.3195	7.4845	7.5165	7.2315	7.755	7.287	7.572	7.4305	7.3755	7.1765	7.5715	7.232	7.3745	7.035	6.9485	7.09
60	4.424	4.1065	4.743	6.5645	6.4765	6.389	6.6185	5.291	6.7955	6.8835	6.7075	6.795	4.424	6.477	6.742	6.335	4.546	6.531	6.6525	6.5655	6.8345	6.5165	6.781	6.6525	6.742	6.531	6.477	6.7425	4.4235	6.653	6.6315	4.654	6.4765	4.4235	6.7065	3.8745	7.012	6.477	4.424	6.7955	6.7425	3.8745	4.7425	3.875	6.5645	3.875	3.5575	3.557
Nasal
Ventral
Treatment group	H45								H90								H135								H180								L90								L180
	Bird number (1-8)
Eccentricity	1	2	3	4	5	6	7	8	1	2	3	4	5	6	7	8	1	2	3	4	5	6	7	8	1	2	3	4	5	6	7	8	1	2	3	4	5	6	7	8	1	2	3	4	5	6	7	8
-60	6.972	4.4245	6.2475	6.849	6.884	6.904	7.1135	6.8835	6.938	7.0255	6.795	6.7065	6.247	6.707	6.707	5.928	6.565	7.2015	7.114	7.2015	7.1605	7.3435	7.026	6.6185	7.1145	6.619	6.5655	7.06	5.291	4.973	5.6105	6.4765	6.849	6.795	6.9375	6.849	7.486	6.938	6.849	6.8835	6.3595	6.795	7.2555	6.7065	6.8835	6.1585	6.389	6.7065
-55	7.32	7.7155	7.6605	7.122	7.287	7.375	7.6265	7.4845	7.32	7.3745	7.122	7.0895	7.287	7.09	7.627	7.572	7.32	7.5715	7.517	7.6265	7.7935	7.9115	7.517	6.9475	7.5725	7.177	6.9485	7.517	7.66	7.177	7.0035	7.0025	7.232	7.572	7.4845	7.232	7.912	7.265	7.232	7.1995	7.1155	7.287	7.7145	7.0895	7.3195	7.2865	6.75	7.1765
-50	7.429	8.2445	8.1885	7.88	7.794	7.879	8.0455	7.7375	7.849	7.7935	7.177	7.6815	7.794	7.571	8.102	8.158	7.849	7.9345	7.991	8.1015	8.3225	8.2435	7.991	7.0345	8.1025	7.571	7.4295	7.935	8.188	7.794	7.5715	7.4285	7.541	8.158	8.0455	7.88	8.466	7.849	7.682	7.8795	7.6525	7.485	8.2435	7.1765	7.8485	7.7935	6.898	7.7375
-45	8.435	8.9385	8.6865	8.407	8.323	8.155	8.2395	7.9315	8.24	8.4345	8.044	8.3225	8.184	8.379	8.575	8.686	8.323	8.5185	8.77	8.7135	8.8235	8.7695	8.547	7.6525	8.5195	7.876	7.9045	8.128	8.547	8.212	8.1005	8.0995	8.1	8.575	8.4905	8.212	8.826	8.212	8.247	8.4625	8.1265	8.1	8.6855	7.9875	8.4905	8.3785	7.262	8.3785
-40	8.749	9.1955	8.8615	8.663	8.466	8.38	8.4105	8.6075	8.441	8.6625	8.633	8.6625	8.411	8.578	8.749	8.861	8.552	8.9415	9.002	8.9415	9.0255	9.0275	8.775	8.5515	8.8305	8.132	8.1025	8.325	8.749	8.411	8.2695	8.2985	8.522	8.861	8.7185	8.466	8.886	8.411	8.605	8.6935	8.3555	8.633	8.8855	8.4655	8.7485	8.6075	8.044	8.5775
-35	8.909	9.4685	9.0515	8.876	8.624	8.624	8.5905	8.7205	8.679	8.8535	8.821	8.7885	8.647	8.679	8.931	9.019	8.854	9.0735	9.193	9.1055	9.2405	9.2155	8.964	8.7885	9.0745	8.394	8.2845	8.504	8.931	8.679	8.4265	8.5355	8.766	8.916	8.9305	8.624	9.019	8.536	8.809	8.8755	8.5065	8.876	8.9855	8.8205	8.9635	8.8205	8.43	8.7655
-30	9.133	9.7165	9.2895	9.167	8.814	8.815	8.8135	8.9435	8.902	9.1125	8.99	8.902	8.783	8.814	9.113	9.221	9.133	9.3085	9.343	9.3085	9.5315	9.5385	9.01	9.0245	9.3095	8.706	8.4965	8.652	9.067	8.902	8.5305	8.7935	9.079	9.043	9.1665	8.794	9.21	8.706	9.079	9.0245	8.6425	9.167	9.2005	8.9155	9.1325	9.0785	8.572	8.9705
-25	9.402	10.0205	9.6315	9.33	8.941	8.908	9.0645	9.0415	9.101	9.2775	9.154	9.0397	8.859	8.885	9.19	9.507	9.454	9.4895	9.454	9.5065	9.8555	9.9315	9.254	9.3295	9.5075	8.925	8.6775	8.712	9.2	9.042	8.6775	9.0645	9.295	9.119	9.2585	8.977	9.269	8.889	9.255	9.0895	8.7355	9.354	9.3295	8.9485	9.2885	9.1255	8.676	9.0645
-20	9.534	10.1345	9.8345	9.372	8.96	8.927	9.2095	9.2085	9.21	9.3715	9.297	9.1667	8.9259	8.94	9.297	9.534	9.621	9.4955	9.497	9.6205	10.0735	9.9585	9.321	9.4955	9.5475	8.946	8.7845	8.822	9.259	9.134	8.7845	9.1725	9.372	9.222	9.3835	9.122	9.307	9.034	9.309	9.1465	8.8425	9.435	9.3715	9.0955	9.3205	9.1735	8.727	9.1725
-15	9.524	9.9745	9.7355	9.409	8.959	8.966	9.2455	9.3225	9.323	9.3605	9.361	9.1895	8.908	8.953	9.323	9.435	9.447	9.4465	9.572	9.7725	10.0495	9.9735	9.324	9.4465	9.4865	8.834	8.8725	8.959	9.295	9.098	8.8115	9.0345	9.323	9.335	9.4235	9.073	9.347	8.997	9.361	9.1975	8.8815	9.472	9.4465	9.1455	9.3915	9.2265	8.759	9.2845
-10	9.546	9.9105	9.6245	9.468	9.027	9.036	9.3055	9.2275	9.384	9.3445	9.43	9.1815	8.981	8.988	9.228	9.423	9.384	9.4295	9.663	9.8245	10.0245	9.9875	9.323	9.4675	9.6245	8.864	8.9815	9.027	9.306	9.027	8.7415	9.0265	9.267	9.446	9.4225	9.105	9.384	9.027	9.323	9.1815	8.9515	9.507	9.4675	9.1815	9.4675	9.2665	8.825	9.3055
-5	9.516	9.8745	9.6345	9.438	9.119	9.017	9.3185	9.2765	9.398	9.3185	9.398	9.2365	8.962	9.041	9.198	9.438	9.359	9.4765	9.595	9.7945	10.0715	9.9915	9.398	9.4765	9.6345	8.923	9.0015	8.962	9.277	8.962	8.7225	9.0795	9.237	9.516	9.4765	9.08	9.398	9.041	9.359	9.1975	8.9715	9.516	9.4765	9.2365	9.4765	9.2365	8.844	9.2365
0	9.48	9.8355	9.5985	9.401	9.164	8.927	9.2825	9.2825	9.401	9.2825	9.401	9.2035	8.927	9.006	9.164	9.401	9.322	9.4405	9.559	9.7565	9.7565	9.9935	9.401	9.4405	9.5985	8.927	8.9665	9.006	9.243	8.927	8.7295	9.0455	9.243	9.48	9.4405	9.085	9.401	9.006	9.322	9.2035	8.9665	9.48	9.4405	9.2035	9.4405	9.2035	8.848	9.2035
5	9.516	9.7565	9.5565	9.398	9.198	9.017	9.2795	9.3185	9.398	9.2765	9.398	9.1975	8.923	9.001	9.198	9.359	9.319	9.4375	9.516	9.7555	9.9105	9.9525	9.438	9.4375	9.5955	8.923	9.0015	9.041	9.277	8.883	8.7225	9.0795	9.198	9.398	9.4765	9.119	9.398	9.001	9.319	9.2365	8.9715	9.516	9.4765	9.2365	9.4765	9.1585	8.844	9.1975
10	9.468	9.7095	9.5465	9.345	9.144	8.997	9.2665	9.3055	9.423	9.2275	9.306	9.1815	8.903	8.981	9.144	9.182	9.267	9.4295	9.468	9.7475	9.8225	9.9485	9.345	9.3445	9.5465	8.903	8.9815	8.981	9.267	8.787	8.6635	9.0655	9.228	9.345	9.4225	9.105	9.384	8.942	9.267	9.1815	8.8735	9.468	9.5065	9.2275	9.5065	9.1045	8.825	9.1435
15	9.409	9.6875	9.4475	9.323	9.073	8.966	9.1975	9.2845	9.361	9.1595	9.285	9.1215	8.911	8.959	9.084	9.084	9.246	9.4085	9.409	9.6965	9.7625	9.9355	9.236	9.2845	9.4865	8.959	8.9595	8.911	9.236	8.671	8.5855	8.9965	9.198	9.323	9.4085	9.073	9.323	8.911	9.246	9.1595	8.8425	9.447	9.4855	9.1975	9.4085	9.0345	8.786	9.1215
20	9.372	9.5845	9.3345	9.284	9.034	8.964	9.1215	9.2095	9.334	9.0845	9.247	9.0845	8.872	8.909	8.997	9.034	9.159	9.4215	9.372	9.6715	9.5735	9.8845	9.085	9.2095	9.4225	8.96	8.9605	8.872	9.122	8.572	8.5355	8.9455	9.284	9.247	9.3715	9.071	9.372	8.872	9.173	9.0845	8.7545	9.372	9.4215	9.2465	9.4215	8.9595	8.71	9.0845
25	9.33	9.5435	9.2065	9.242	9.03	8.996	9.0295	9.1535	9.295	9.0295	9.154	9.0645	8.765	8.836	8.889	8.941	9.03	9.3655	9.33	9.6305	9.4665	9.7715	9.03	9.1005	9.3305	8.889	8.9255	8.853	9.065	8.464	8.4475	8.8525	9.154	9.206	9.2775	8.977	9.366	8.836	9.101	9.0645	8.6475	9.242	9.4535	9.1535	9.4185	8.8525	8.641	9.0645
30	9.221	9.4515	9.1675	9.167	8.99	8.992	8.9365	9.0785	9.201	8.9365	9.079	9.0245	8.672	8.76	8.794	8.883	8.902	9.3085	9.309	9.5925	9.4435	9.7155	8.937	8.9895	9.2895	8.814	8.8145	8.814	8.971	8.354	8.2655	8.7055	9.113	9.167	9.2205	8.848	9.363	8.726	9.025	9.0245	8.5005	9.167	9.3965	8.9895	9.4305	8.7255	8.584	9.0245
35	9.074	9.3365	9.0745	9.129	8.964	8.964	8.8535	9.0185	9.106	8.8535	9.051	8.9085	8.647	8.647	8.711	8.789	8.821	9.2705	9.248	9.4125	9.3275	9.5875	8.789	8.8755	9.1935	8.766	8.6475	8.711	8.854	8.307	8.1425	8.5905	9.051	9.051	9.1605	8.711	9.358	8.591	8.909	8.9635	8.3415	9.051	9.2705	8.9085	9.3025	8.6105	8.504	8.9305
40	8.886	9.1395	8.9165	9.002	8.861	8.83	8.7485	8.8855	8.972	8.7485	8.886	8.7485	8.552	8.522	8.552	8.694	8.694	9.1685	9.114	9.1685	9.1065	9.3655	8.719	8.7185	9.1145	8.633	8.4975	8.552	8.749	8.269	7.9355	8.4655	8.916	8.972	8.9415	8.522	9.195	8.441	8.749	8.8045	8.2145	8.886	9.1385	8.8295	9.1135	8.4625	8.411	8.7745
45	8.575	8.8545	8.5475	8.659	8.435	8.546	8.5185	8.6025	8.659	8.5465	8.547	8.4345	8.323	8.323	8.379	8.463	8.491	8.8815	8.826	8.8255	8.7675	8.9375	8.575	8.4905	8.9105	8.156	8.2125	8.323	8.547	8.156	7.6535	8.2395	8.575	8.742	8.2665	8.267	8.882	8.24	8.547	8.5465	7.9585	8.1	8.8815	8.6025	8.9095	8.2345	8.156	8.4345
50	8.077	8.3555	8.0465	8.158	7.935	8.046	8.1575	8.0455	8.188	8.1575	8.102	7.9345	7.849	7.935	7.88	8.102	8.046	8.4655	8.466	8.0455	8.1565	8.4105	8.102	8.0455	8.4665	7.571	7.7385	7.88	8.158	7.794	7.3745	7.7675	8.046	8.244	7.4285	7.88	8.497	7.849	8.102	8.1575	7.3445	7.738	8.3545	8.1015	8.2985	7.8795	7.627	7.9345
55	7.375	7.7705	7.4305	7.627	7.43	7.342	7.6265	7.2865	7.485	7.6265	7.485	7.4295	7.287	7.43	7.43	7.572	7.485	7.7695	7.912	7.5715	7.6515	7.8015	7.627	7.3745	7.8025	6.838	7.1455	7.287	7.572	7.232	7.0035	7.1765	7.32	7.66	7.0025	7.375	7.857	7.32	7.517	7.6265	6.9735	7.232	7.6595	7.4845	7.7145	7.3745	7.003	7.2865
60	3.239	6.7955	6.7075	6.653	3.239	4.479	6.6525	5.2905	4.424	3.5565	6.477	6.5645	4.424	6.795	6.884	6.795	3.557	6.5645	6.938	4.4235	7.0715	6.7945	7.026	6.2465	4.1065	5.928	4.7435	6.707	3.239	3.787	6.5315	6.2465	4.743	6.742	6.6185	3.239	7.114	6.707	4.424	6.8835	6.6235	6.477	4.4235	6.4765	3.5565	4.4235	4.743	6.4765
Dorsal

## Sheet: LE
Eyeshape/Ocular Lengths
Left Eye
Nasal
Treatment group	H45								H90								H135								H180								L90								L180
	Bird number (1-8)
Eccentricity	1	2	3	4	5	6	7	8	1	2	3	4	5	6	7	8	1	2	3	4	5	6	7	8	1	2	3	4	5	6	7	8	1	2	3	4	5	6	7	8	1	2	3	4	5	6	7	8
-60	6.795	6.795	6.7655	6.9375	6.247	6.4775	6.795	6.6185	6.884	6.742	6.8485	6.795	6.619	6.653	6.8345	6.884	6.6535	7.06	6.9725	6.8485	6.8845	6.6525	6.7715	6.8215	6.7945	6.565	6.565	6.6925	6.7945	6.653	6.247	6.4765	6.795	7.0255	7.026	6.742	6.6525	6.653	6.849	6.619	6.619	6.708	6.972	6.707	6.8485	6.653	6.5315	6.565
-55	7.09	7.003	7.2025	7.3745	6.663	6.8055	7.177	6.8925	7.375	7.177	7.2865	7.177	7.003	7.035	7.2715	7.375	7.1775	7.485	7.4305	7.2315	7.2325	6.8925	7.1535	7.2565	7.1765	7.035	6.948	7.1295	7.0025	7.09	6.608	6.8375	7.177	7.4845	7.43	7.145	7.0025	7.09	7.287	7.003	6.948	7.091	7.375	7.09	7.2865	7.09	6.9485	6.948
-50	7.571	7.738	7.5975	7.7935	7.541	7.2635	7.596	7.4845	7.849	7.571	7.6265	7.571	7.46	7.46	7.6665	7.849	7.6825	7.849	7.8495	7.7375	7.7385	7.6815	7.6035	7.7065	7.7375	7.515	7.344	7.5805	7.5405	7.46	7.065	7.2625	7.571	7.9345	7.794	7.515	7.5405	7.541	7.738	7.485	7.485	7.542	7.88	7.571	7.7375	7.541	7.3745	7.429
-45	8.016	8.24	7.9025	8.0715	7.988	7.7655	7.988	7.9595	8.128	7.821	7.8755	7.821	7.793	7.709	7.9715	8.156	7.9885	8.1	8.1565	8.1555	8.1005	8.1555	8.1065	8.0115	8.1555	7.932	7.653	7.9155	8.0435	7.681	7.541	7.6245	7.821	8.2665	8.1	7.765	8.1555	7.821	8.016	7.849	7.876	7.989	8.212	7.96	8.0155	7.849	7.6535	7.821
-40	8.244	8.497	8.1285	8.2685	8.299	8.0215	8.299	8.2435	8.355	8.132	8.0455	8.046	7.991	7.88	8.2275	8.355	8.1885	8.299	8.3855	8.3845	8.2995	8.4105	8.5035	8.2925	8.3545	8.132	7.905	8.1415	8.2685	7.905	7.824	7.8485	8.132	8.4655	8.325	7.935	8.4105	8.046	8.244	8.102	8.102	8.245	8.466	8.244	8.2685	8.102	7.8805	8.021
-35	8.481	8.679	8.3415	8.4805	8.536	8.2295	8.449	8.4485	8.536	8.394	8.2285	8.284	8.142	8.054	8.4105	8.591	8.4265	8.504	8.6795	8.6235	8.5045	8.7105	8.6875	8.5605	8.5685	8.307	8.022	8.3465	8.4255	8.087	7.999	7.9985	8.307	8.7105	8.481	8.142	8.6235	8.252	8.481	8.284	8.339	8.45	8.647	8.504	8.4805	8.339	8.0875	8.197
-30	8.618	8.848	8.5345	8.5835	8.618	8.3885	8.584	8.6175	8.726	8.53	8.3875	8.476	8.3	8.211	8.5695	8.76	8.6185	8.672	8.8835	8.7595	8.6725	8.9365	8.7705	8.6635	8.7935	8.476	8.211	8.5355	8.5635	8.246	8.123	8.1765	8.408	8.9365	8.618	8.3	8.7595	8.408	8.672	8.388	8.496	8.653	8.794	8.706	8.7055	8.496	8.2465	8.388
-25	8.712	8.941	8.6475	8.6405	8.712	8.5005	8.677	8.7475	8.853	8.641	8.4995	8.641	8.464	8.376	8.7165	8.853	8.7655	8.836	8.9775	8.8525	8.8535	8.9405	8.9195	8.7205	9.0125	8.624	8.323	8.6635	8.6765	8.376	8.199	8.3585	8.536	9.0125	8.748	8.412	8.8355	8.588	8.748	8.5	8.677	8.802	8.925	8.836	8.8885	8.641	8.3765	8.536
-20	8.835	9.034	8.7175	8.7465	8.784	8.6225	8.784	8.8345	8.96	8.747	8.6215	8.697	8.572	8.535	8.9115	8.96	8.8225	8.946	8.9975	8.9595	8.9975	8.9595	9.0275	8.8635	9.1585	8.697	8.447	8.7365	8.8215	8.498	8.248	8.4095	8.697	9.0335	8.835	8.535	8.9965	8.747	8.872	8.622	8.822	8.873	8.997	8.909	9.0705	8.747	8.4985	8.697
-15	8.959	9.16	8.7665	8.8715	8.834	8.7105	8.872	8.9105	9.035	8.872	8.7475	8.796	8.671	8.633	9.1125	9.073	8.9595	8.997	9.1605	9.0835	9.1605	9.0725	9.1155	8.9905	9.1975	8.748	8.585	8.8255	8.9105	8.633	8.346	8.4595	8.796	9.1595	8.959	8.633	9.1215	8.834	8.959	8.748	8.872	8.96	9.122	8.997	9.0835	8.872	8.5855	8.796
-10	9.066	9.228	8.9125	8.9415	8.981	8.7485	8.981	9.0265	9.144	8.942	8.9025	8.903	8.787	8.702	9.1055	9.144	9.0665	9.066	9.2675	9.1815	9.2675	9.1435	9.3005	9.0675	9.3055	8.825	8.663	8.9815	8.9805	8.702	8.384	8.5845	8.903	9.2275	9.066	8.741	9.2205	8.942	9.066	8.864	8.942	9.067	9.182	9.105	9.1045	8.981	8.6245	8.864
-5	9.159	9.277	8.9715	9.0005	9.08	8.8445	9.041	9.1975	9.198	9.08	9.0795	9.001	8.844	8.762	9.1195	9.237	9.1195	9.159	9.3195	9.2365	9.3595	9.2365	9.3955	9.1595	9.4375	8.844	8.722	9.0015	9.0795	8.762	8.408	8.6435	8.962	9.2765	9.198	8.844	9.2765	9.08	9.119	8.962	8.962	9.16	9.319	9.198	9.1975	9.08	8.6835	8.923
0	9.243	9.322	8.9665	9.0455	9.085	8.8875	9.085	9.2035	9.243	9.085	9.0455	9.006	8.927	8.769	9.1245	9.243	9.1245	9.243	9.3615	9.2825	9.3615	9.2035	9.3615	9.2035	9.4405	8.848	8.848	8.9665	9.0455	8.769	8.374	8.6505	9.006	9.2825	9.164	8.848	9.2825	9.085	9.164	9.006	8.927	9.165	9.322	9.164	9.2035	9.085	8.7295	8.927
5	9.277	9.359	8.8935	9.0405	9.041	8.8835	9.08	9.1585	9.277	9.08	8.9615	9.001	8.962	8.801	9.1985	9.237	9.1195	9.277	9.3595	9.3185	9.3985	9.2365	9.4375	9.2775	9.4375	8.844	8.801	8.9625	9.0005	8.762	8.408	8.6825	9.041	9.3185	9.159	8.801	9.2795	9.041	9.159	9.001	8.962	9.199	9.319	9.119	9.2365	9.08	8.7225	8.962
10	9.182	9.384	8.8735	9.0265	9.027	8.8255	9.027	9.0655	9.144	9.066	8.9025	8.942	8.903	8.748	9.2065	9.182	9.0275	9.228	9.3065	9.3055	9.3455	9.2275	9.4255	9.2245	9.3835	8.825	8.748	8.9035	8.9805	8.741	8.384	8.6235	9.144	9.2835	9.105	8.787	9.2275	8.942	9.144	8.942	8.903	9.229	9.345	9.027	9.2055	9.066	8.7025	8.988
15	9.122	9.246	8.8815	8.9585	9.035	8.7965	8.959	8.9965	9.035	9.035	8.8335	8.911	8.834	8.671	9.1875	9.16	9.0355	9.285	9.2855	9.2845	9.2855	9.1975	9.3665	9.1785	9.2355	8.786	8.71	8.9115	8.9585	8.671	8.384	8.6325	9.16	9.1975	9.073	8.796	9.1595	8.911	9.122	8.901	8.872	9.123	9.246	8.959	9.1975	9.073	8.6715	8.872
20	9.034	9.159	8.7175	8.8715	8.872	8.6975	8.872	8.9595	8.96	8.96	8.7465	8.872	8.784	8.572	9.1615	9.085	8.9975	9.122	9.2105	9.2095	9.2845	9.0845	9.3085	9.0495	9.0845	8.697	8.66	8.9115	8.9085	8.572	8.359	8.6085	8.96	9.1215	8.997	8.622	9.1215	8.872	9.071	8.857	8.784	9.035	9.122	8.909	9.1585	8.997	8.6225	8.872
25	8.977	9.101	8.6475	8.7645	8.801	8.5885	8.801	8.8885	8.853	8.925	8.6405	8.765	8.641	8.5	8.9805	8.941	8.8895	8.941	9.1185	9.1535	9.1905	9.0125	9.2725	8.9825	9.0295	8.624	8.588	8.8925	8.8005	8.464	8.288	8.5875	8.801	8.9765	8.853	8.5	9.0645	8.801	8.941	8.789	8.641	8.926	9.03	8.801	9.0295	8.836	8.5005	8.748
30	8.848	8.971	8.5345	8.6515	8.652	8.4765	8.672	8.7595	8.726	8.814	8.5295	8.672	8.564	8.408	8.7995	8.794	8.7265	8.794	9.0445	9.0435	9.0445	8.8475	9.1085	8.9275	8.9015	8.496	8.496	8.7115	8.6515	8.334	8.157	8.4415	8.652	8.8475	8.794	8.388	8.9015	8.652	8.86	8.672	8.496	8.761	8.883	8.76	8.8475	8.672	8.3885	8.564
35	8.734	8.789	8.3965	8.5035	8.504	8.3395	8.536	8.6235	8.624	8.647	8.3935	8.536	8.394	8.252	8.6305	8.647	8.5915	8.647	8.9095	8.8755	8.9095	8.7335	8.9395	8.7265	8.7335	8.339	8.339	8.4655	8.4805	8.164	8.022	8.2515	8.481	8.6785	8.679	8.284	8.7335	8.481	8.679	8.504	8.339	8.592	8.711	8.679	8.6785	8.536	8.2525	8.394
40	8.608	8.608	8.2695	8.3845	8.355	8.2135	8.441	8.4655	8.441	8.497	8.3245	8.411	8.244	8.102	8.4505	8.466	8.4665	8.522	8.7495	8.6935	8.7495	8.6325	8.7815	8.5765	8.5515	8.188	8.132	8.2275	8.2985	8.021	7.88	8.0765	8.325	8.5215	8.552	8.158	8.5775	8.299	8.552	8.385	8.188	8.412	8.552	8.497	8.5215	8.411	8.1025	8.244
45	8.379	8.435	8.0425	8.1835	8.184	7.9885	8.351	8.2115	8.184	8.323	8.2115	8.184	7.988	7.876	8.3065	8.24	8.2675	8.295	8.4915	8.4905	8.4915	8.4345	8.5815	8.3745	8.2665	7.932	7.876	7.9995	8.0435	7.821	7.709	7.8205	8.156	8.3225	8.323	7.932	8.3505	8.1	8.323	8.212	7.988	8.268	8.351	8.156	8.3225	8.212	7.8765	8.044
50	7.991	8.132	7.7645	7.9345	7.88	7.6825	7.935	7.8795	7.88	7.991	7.8235	7.849	7.682	7.485	7.9195	7.88	7.8805	7.935	8.1585	8.1015	8.1585	8.0765	8.3315	8.1815	7.9345	7.571	7.541	7.6915	7.6815	7.541	7.429	7.5405	7.849	8.0455	7.935	7.652	8.0455	7.794	7.935	7.935	7.682	8.047	8.102	7.849	7.9905	7.682	7.5415	7.738
55	7.485	7.627	7.2905	7.5715	7.43	7.1775	7.485	7.3745	7.375	7.485	7.2865	7.32	7.177	7.003	7.0745	7.287	7.3755	7.232	7.4855	7.4845	7.5725	7.5715	7.8335	7.5965	7.5165	7.09	7.035	7.2165	7.1445	7.09	6.75	7.0025	7.232	7.6595	7.003	7.177	7.5715	7.287	7.485	7.43	7.177	7.518	7.627	7.32	7.4845	7.035	7.0355	7.232
60	6.531	6.795	4.3945	6.9375	6.707	6.4775	6.742	4.4235	4.424	6.565	6.5305	3.557	6.477	3.239	6.5165	6.707	3.5575	6.653	6.5315	3.8745	6.3015	6.8835	6.6835	6.5565	6.8835	6.335	3.557	3.9145	6.3345	6.477	6.389	6.2125	6.389	6.9375	6.795	6.565	6.8835	6.477	3.875	6.477	3.557	6.654	6.884	6.619	6.7415	6.477	3.8755	4.424
Temporal
Ventral
Treatment group	H45								H90								H135								H180								L90								L180
	Bird number (1-8)
Eccentricity	1	2	3	4	5	6	7	8	1	2	3	4	5	6	7	8	1	2	3	4	5	6	7	8	1	2	3	4	5	6	7	8	1	2	3	4	5	6	7	8	1	2	3	4	5	6	7	8
-60	6.8835	7.168	6.884	6.972	6.7945	6.6535	6.884	6.795	6.7065	6.795	6.9375	6.849	6.5655	6.7065	6.7075	6.849	6.938	6.8485	6.972	6.884	6.8775	7.29	7.026	6.884	6.938	6.389	6.5645	6.605	6.938	6.531	6.301	6.4765	6.884	7.06	6.9715	6.9375	7.1135	6.7415	6.795	6.884	6.477	7.026	7.114	6.8835	6.9715	6.795	6.389	6.742
-55	7.3195	7.517	7.232	7.485	7.0895	7.1455	7.232	7.177	7.0895	7.232	7.3195	7.2	6.9485	7.0895	7.4855	7.232	7.32	7.1445	7.375	7.32	7.2595	7.715	7.627	7.485	7.177	6.75	7.0025	6.988	7.32	6.893	6.576	7.0025	7.375	7.485	7.3745	7.3195	7.5715	7.1445	7.43	7.32	6.805	7.572	7.572	7.3195	7.3745	7.485	6.838	7.177
-50	7.8795	8.102	7.738	7.935	7.5405	7.5715	7.404	7.682	7.5705	7.541	7.6265	7.738	7.3745	7.6815	7.9915	7.738	7.794	7.7375	8.046	7.88	7.8195	8.102	8.158	7.991	7.374	7.318	7.3735	7.469	7.849	7.318	7.065	7.4285	7.794	7.991	7.8795	7.7375	8.0205	7.7995	7.935	7.738	7.374	8.046	8.046	7.8795	7.9345	7.935	7.429	7.682
-45	8.3785	8.435	8.156	8.267	8.0435	7.9885	8.044	8.212	8.1275	8.016	8.0155	8.156	7.9325	8.0995	8.4075	8.24	8.267	8.3785	8.603	8.267	8.4585	8.351	8.491	8.267	8.379	7.709	7.5965	8.028	8.212	7.849	7.653	7.7925	8.1	8.491	8.4065	8.0155	8.2665	8.0995	8.295	7.932	7.765	8.351	8.267	8.2945	8.5185	8.379	7.932	8.1
-40	8.5775	8.608	8.325	8.522	8.1875	8.1885	8.213	8.411	8.3545	8.158	8.1015	8.269	8.1325	8.2985	8.6635	8.411	8.497	8.5515	8.861	8.552	8.6335	8.497	8.694	8.411	8.694	7.991	7.8235	8.284	8.411	8.102	7.935	7.9905	8.244	8.608	8.6325	8.2985	8.5215	8.2985	8.497	8.102	7.961	8.522	8.441	8.4105	8.7185	8.552	8.244	8.325
-35	8.7655	8.734	8.569	8.766	8.3935	8.3945	8.394	8.624	8.5355	8.307	8.2835	8.481	8.3395	8.4485	8.8545	8.591	8.647	8.7335	8.986	8.876	8.7605	8.679	8.876	8.624	8.821	8.284	8.1085	8.521	8.624	8.339	8.104	8.2515	8.449	8.734	8.7885	8.4485	8.7885	8.5685	8.624	8.284	8.252	8.647	8.624	8.5905	8.7885	8.789	8.426	8.481
-30	8.9705	8.937	8.726	8.971	8.5635	8.6185	8.652	8.848	8.7935	8.564	8.4075	8.672	8.5645	8.6715	9.0255	8.848	8.883	8.9015	9.113	9.113	8.9295	8.902	8.99	8.76	8.99	8.584	8.3335	8.766	8.76	8.53	8.208	8.4955	8.584	8.971	8.8895	8.6715	9.0245	8.7935	8.794	8.442	8.584	8.814	8.814	8.8475	8.9365	8.971	8.584	8.694
-25	9.1535	9.118	8.889	9.03	8.7115	8.8365	8.789	9.03	9.0125	8.977	8.5875	8.777	8.7655	8.8005	9.1545	9.018	9.03	9.0295	9.242	9.278	9.1455	9.118	9.118	8.889	9.154	8.736	8.5355	8.981	8.853	8.677	8.316	8.6765	8.748	9.206	8.9895	8.8005	9.0895	8.9765	9.013	8.624	8.801	9.03	9.065	9.0295	9.1005	9.042	8.608	8.827
-20	9.2095	9.173	9.034	9.085	8.8215	8.9465	8.905	9.085	9.0845	9.284	8.7095	8.9	8.7715	8.8215	9.2105	9.147	9.122	9.1215	9.422	9.409	9.3615	9.372	9.334	9.122	9.159	8.809	8.6215	9.111	8.946	8.697	8.355	8.8215	8.909	9.297	9.0085	8.7835	9.1715	9.0705	9.121	8.747	8.96	9.173	9.247	9.0895	9.1215	9.04	8.649	8.897
-15	9.1595	9.236	8.834	9.122	8.8715	8.9115	8.922	9.073	9.1595	9.323	8.9585	8.995	8.8225	8.8715	9.2465	9.122	9.198	9.1975	9.524	9.409	9.3865	9.447	9.447	9.246	9.16	8.748	8.5845	9.037	8.959	8.71	8.354	8.7955	9.035	9.361	9.0355	8.8335	9.2085	9.0345	9.185	8.796	8.911	9.246	9.323	9.1255	9.2295	9.035	8.681	8.973
-10	9.2275	9.306	8.864	9.027	8.9025	8.7415	8.981	9.066	9.1815	9.144	8.9025	9.066	8.9425	8.7475	9.1825	9.105	9.144	9.1815	9.384	9.228	9.2845	9.267	9.423	9.306	9.221	8.787	8.6235	9.021	8.981	8.702	8.384	8.7015	9.066	9.306	9.1205	8.8245	9.2665	8.9875	9.144	8.903	8.864	9.182	9.423	9.1435	9.2275	8.981	8.741	8.981
-5	9.2795	9.319	8.923	9.041	9.0005	8.8445	9.08	9.119	9.1975	9.08	8.9225	9.001	8.9235	8.7615	9.1195	9.237	9.159	9.1975	9.359	9.277	9.3375	9.277	9.359	9.198	9.359	8.844	8.8005	9.081	9.041	8.762	8.408	8.6825	9.001	9.277	9.1975	8.8435	9.2765	9.0795	9.159	9.001	8.923	9.198	9.398	9.1975	9.1975	9.08	8.722	8.962
0	9.2825	9.322	8.927	9.085	9.0455	8.8875	9.085	9.164	9.2035	9.085	9.0455	9.006	8.8875	8.8085	9.1245	9.243	9.164	9.2825	9.322	9.322	9.3615	9.243	9.322	9.164	9.401	8.848	8.8085	9.006	9.085	8.769	8.374	8.6505	9.006	9.322	9.2035	8.8085	9.2825	9.0455	9.164	9.006	8.927	9.164	9.401	9.2035	9.2035	9.085	8.69	8.927
5	9.1585	9.319	8.962	9.08	9.0795	8.9235	9.119	9.198	9.2365	9.119	9.0795	9.041	8.8835	8.8005	9.1195	9.198	9.159	9.3185	9.319	9.359	9.2985	9.277	9.277	9.198	9.398	8.883	8.8005	9.041	9.119	8.801	8.408	8.6825	9.001	9.359	9.1975	8.8005	9.2765	9.0795	9.198	9.001	8.962	9.119	9.359	9.2365	9.2365	9.08	8.722	8.923
10	9.1435	9.267	8.942	9.027	8.9805	8.8645	9.105	9.144	9.1815	9.144	8.9805	9.027	8.8255	8.7405	9.0275	9.182	9.105	9.2665	9.267	9.345	9.2455	9.267	9.228	9.144	9.306	8.864	8.7475	8.982	9.027	8.741	8.423	8.5845	8.981	9.345	9.1435	8.8245	9.2275	9.0265	9.182	8.942	9.027	9.144	9.306	9.1815	9.1815	8.981	8.663	8.903
15	9.0835	9.236	8.921	8.959	8.9105	8.8345	9.073	9.084	9.1595	9.122	8.7955	8.959	8.7965	8.7095	8.9975	9.122	9.035	9.1975	9.246	9.323	9.2245	9.246	9.122	9.073	9.198	8.796	8.7475	8.912	9.035	8.71	8.46	8.5465	8.911	9.246	9.0725	8.8335	9.1975	8.9205	9.122	8.911	9.035	9.122	9.285	9.0345	9.1215	8.911	8.623	8.872
20	9.0335	9.159	8.96	8.946	8.9085	8.8225	8.997	9.034	9.1585	9.085	8.7465	8.909	8.7475	8.6965	8.9095	9.085	8.997	9.1585	9.21	9.284	9.1495	9.159	9.034	8.96	9.122	8.784	8.7465	8.875	9.071	8.697	8.484	8.5345	8.835	9.122	9.0335	8.7835	9.1215	8.9455	9.085	8.909	8.96	9.085	9.159	8.9965	9.0705	8.872	8.572	8.822
25	8.9405	9.065	8.941	8.853	8.8525	8.7655	8.925	8.977	9.1005	9.013	8.7115	8.889	8.6775	8.6765	8.8365	9.065	8.977	9.1005	9.154	9.242	9.0935	9.03	8.941	8.853	9.03	8.712	8.7115	8.876	9.03	8.624	8.412	8.5355	8.801	9.03	9.0295	8.7115	9.0645	8.8525	9.013	8.889	8.889	9.03	9.065	8.8885	9.0125	8.801	8.5	8.801
30	8.7935	8.937	8.937	8.76	8.7595	8.7265	8.814	8.937	8.9705	8.902	8.6175	8.902	8.5845	8.6515	8.6725	8.99	8.937	9.0785	9.079	9.167	9.0525	8.971	8.937	8.726	9.025	8.706	8.6515	8.854	8.99	8.584	8.354	8.4755	8.672	8.937	8.9895	8.6175	8.9705	8.7255	8.971	8.76	8.794	8.99	8.902	8.8825	9.0245	8.794	8.408	8.706
35	8.6785	8.821	8.789	8.711	8.6785	8.6245	8.734	8.789	8.8755	8.766	8.5355	8.766	8.4815	8.5685	8.6245	8.876	8.789	8.9855	8.964	9.051	8.9035	8.854	8.854	8.679	8.909	8.624	8.5035	8.751	8.876	8.481	8.229	8.3065	8.536	8.821	8.8535	8.5035	8.9085	8.5905	8.821	8.624	8.679	8.821	8.789	8.7885	8.9085	8.647	8.284	8.569
40	8.5515	8.694	8.663	8.608	8.5515	8.4975	8.608	8.608	8.7185	8.608	8.3845	8.522	8.3555	8.4405	8.4975	8.694	8.552	8.8605	8.805	8.886	8.6585	8.749	8.663	8.552	8.805	8.466	8.2985	8.592	8.749	8.385	8.077	8.1875	8.355	8.694	8.7485	8.3545	8.7485	8.4105	8.608	8.466	8.552	8.608	8.608	8.6075	8.6935	8.411	8.158	8.411
45	8.3225	8.519	8.379	8.212	8.2665	8.2955	8.351	8.407	8.4345	8.379	8.1555	8.212	8.1565	8.1555	8.2675	8.435	8.323	8.5465	8.575	8.603	8.4305	8.491	8.295	8.24	8.547	8.016	7.9875	8.335	8.519	8.212	7.821	7.9315	8.1	8.407	8.4905	8.0435	8.4905	8.1555	8.351	8.24	8.351	8.323	8.323	8.3225	8.4345	8.1	7.821	8.184
50	7.6815	8.158	7.991	7.541	7.9345	7.8495	7.991	7.991	7.6815	7.991	7.8235	7.121	7.7945	7.4845	7.8495	7.682	7.88	8.1015	8.158	8.102	7.9855	8.102	7.541	7.682	8.158	7.374	7.3735	7.889	8.046	7.849	7.485	7.5405	7.485	8.046	8.0765	7.2065	8.1315	7.7375	7.849	7.88	7.738	7.627	8.046	7.7375	7.9905	7.682	7.207	7.682
55	7.2865	7.572	7.485	7.145	7.4295	7.2325	7.485	7.485	7.1765	7.485	7.2315	6.805	7.2875	7.0345	7.3755	7.177	7.375	7.5165	7.517	7.375	7.4565	7.627	7.09	6.783	7.66	6.948	6.8375	7.36	7.43	7.32	7.003	7.0345	6.783	7.517	7.5715	6.9795	7.5715	7.1765	7.32	7.43	7.232	7.232	7.627	7.1765	7.4845	7.232	6.805	7.177
60	6.7415	7.026	6.565	6.849	6.5645	6.3895	6.531	6.565	4.1055	6.423	6.5645	6.423	6.4775	6.4765	6.8495	6.477	6.565	6.7065	6.707	6.335	6.5045	6.972	6.742	6.599	6.884	6.159	6.0155	6.287	6.707	6.335	6.389	6.3005	6.531	6.884	6.7945	6.7415	6.8835	6.4765	6.565	6.795	6.016	6.742	6.849	3.5565	6.7415	3.239	6.477	3.239
Dorsal
